# Supplementary material for: Radiation‐Induced Tumor‐Intrinsic LTβR N‐Glycosylation Suppresses Pyroptosis Through TRIM28‐Mediated PCBP2 SUMOylation to Promote Gastric Cancer Radioresistance
Source: Adv Sci (Weinh). 2026 Jun 22:e76157. Online ahead of print. doi: 10.1002/advs.76157 (PMC13336884; doi:10.1002/advs.76157)
Supplement: Supplementary file 3 — Supporting File 3: advs76157‐sup‐0003‐TableS1–3.xlsx. [file ADVS-9999-e76157-s003.xlsx]

## Sheet: Table S1
Protein	logFC	AveExpr	t	P.Value	adj.P.Val	B
LTBR	1.44229	12.8174	7.09154	1.95E-05	0.0796392	2.44627
CLSTN1	1.27632	13.5803	7.0655	3.31E-05	0.0796392	1.87924
GPRC5A	2.83017	15.3886	6.6842	3.34E-05	0.0796392	2.02596
PINX1	1.98706	15.235	6.1772	4.63E-05	0.0796392	1.88228
RTKN	1.2751	15.2549	6.3332	5.41E-05	0.0796392	1.68337
MORF4L2	1.08899	14.8706	5.82013	5.85E-05	0.0796392	1.81633
TUBB6	2.35557	14.7086	5.58704	0.00011601	0.135483	1.17901
CEACAM6	4.48645	15.0955	5.7763	0.000173845	0.146684	0.744517
ATAD2	1.49375	16.1895	6.07726	0.000178446	0.146684	0.595587
CCL20	1.94974	14.5634	6.07277	0.00017943	0.146684	0.528825
INPP5K	-0.957439	14.245	-5.02399	0.000229073	0.170243	0.699733
FBXO2	1.91568	14.5142	5.04405	0.00028221	0.181408	0.475953
MMP8	2.11893	13.8847	4.88205	0.00029489	0.181408	0.489022
KIFC1	1.75142	13.2021	5.36175	0.000310669	0.181408	0.319083
ANXA10	-4.90634	19.411	-4.81339	0.000333527	0.181772	0.385878
CDKN2B	2.95526	13.1846	4.69323	0.000414312	0.206796	0.203526
SYTL1	-1.56431	15.7623	-4.6727	0.000430035	0.206796	0.172131
PRMT3	0.988541	14.5062	4.61807	0.000474961	0.207778	0.0882662
RRM2	1.36752	14.1206	4.52879	0.00055913	0.207778	-0.0497754
PGC	-4.90627	19.8724	-4.51409	0.000574406	0.207778	-0.0726211
TMC5	1.56803	15.2075	4.73706	0.000601667	0.207778	-0.15032
ALDH3A1	-3.43895	19.2232	-4.48119	0.000610177	0.207778	-0.123866
ADH1C	-4.00975	20.5565	-4.44697	0.000649844	0.207778	-0.177348
SGSM3	-1.46384	16.2946	-4.3882	0.000724293	0.207778	-0.269584
GKN2	-4.98509	18.1279	-4.35683	0.000767598	0.207778	-0.319035
AOC3	-2.70222	19.1441	-4.35017	0.000777123	0.207778	-0.329543
TMT1A	-2.48902	17.2213	-4.33621	0.000797498	0.207778	-0.351601
CDA	2.06265	14.6016	4.3908	0.000867442	0.207778	-0.42062
SLC41A3	-0.803823	14.4737	-4.38677	0.000873623	0.207778	-0.445349
DKFZp666N164	-5.59273	20.4942	-4.28529	0.000876619	0.207778	-0.4323
CYP2U1	-1.37511	11.2768	-5.11222	0.000891278	0.207778	-0.646701
ERICH1	1.25484	12.0086	4.37284	0.000895346	0.207778	-0.46567
ERI1	0.930987	15.1031	4.23391	0.000964686	0.207778	-0.514088
GMDS	-1.21259	19.7078	-4.23348	0.000965464	0.207778	-0.514777
ANKRD52	1.04222	13.6781	4.22139	0.000987491	0.207778	-0.534067
GSTM1	-2.67076	15.7826	-4.21373	0.00100174	0.207778	-0.546318
KRTCAP2	-1.07267	14.1295	-4.19822	0.00103119	0.207778	-0.571117
ATG4C	-1.07466	13.2816	-4.27329	0.00106778	0.207778	-0.595199
ADGRG1.1	1.06554	13.3381	4.12894	0.00117408	0.207778	-0.682269
POMK	0.771056	15.2553	4.46538	0.00118525	0.207778	-0.70982
TPSAB1	-3.42304	19.0878	-4.09939	0.00124106	0.207778	-0.729855
CHTF18	1.36449	15.1986	4.09589	0.00124926	0.207778	-0.735504
SYNPO2	-2.41077	16.6294	-4.08003	0.00128708	0.207778	-0.761101
PLPP1	-1.30983	13.628	-4.05264	0.00135517	0.207778	-0.805364
CDK4	1.43859	16.9147	4.04903	0.00136442	0.207778	-0.811206
DES.1	-3.42354	19.0565	-4.04589	0.00137252	0.207778	-0.81629
FBXL18	0.872035	14.4459	4.04153	0.00138386	0.207778	-0.82336
CBX8	0.964716	14.5412	4.35111	0.00141742	0.207778	-0.851714
RRP15	0.938775	14.1015	4.02733	0.0014214	0.207778	-0.846356
MAD2L1	1.20056	13.9608	4.01662	0.00145042	0.207778	-0.863726
VPS35L	-0.828556	19.7839	-4.0078	0.00147477	0.207778	-0.878038
CHPF	1.37495	14.9616	4.08871	0.0014847	0.207778	-0.873577
POLR1E	0.951629	15.2225	4.00038	0.00149558	0.207778	-0.890089
PNO1	1.18157	13.8194	4.07526	0.00152102	0.207778	-0.906683
KBTBD6	1.29206	15.0843	4.47167	0.00152105	0.207778	-0.965979
TPSB2	-3.663	18.1109	-3.98789	0.00153127	0.207778	-0.910375
POLR1F	1.02025	14.0716	3.98161	0.00154958	0.207778	-0.920598
EIF4H	1.38827	15.2408	3.95386	0.00163308	0.207778	-0.965761
HS2ST1	0.914602	15.1043	3.95026	0.00164423	0.207778	-0.971619
GSTZ1	-1.63489	12.6257	-4.13067	0.00164795	0.207778	-0.967828
TFF1	-4.55654	19.5078	-3.92974	0.00170941	0.207778	-1.00509
PGM5	-2.61308	17.535	-3.92321	0.00173069	0.207778	-1.01575
FKBP9	1.33985	15.9873	3.91981	0.00174186	0.207778	-1.02129
CD276	1.04547	15.5573	3.91378	0.00176189	0.207778	-1.03114
CA2	-3.02934	20.6496	-3.91036	0.00177337	0.207778	-1.03673
COL12A1	2.29778	17.1375	3.90939	0.00177664	0.207778	-1.03832
VSIG1	-3.71124	16.9452	-3.90639	0.00178676	0.207778	-1.04321
ZNF486	1.25397	13.1088	4.20265	0.00179308	0.207778	-1.03958
PRIM1	0.96783	14.6917	4.20157	0.00179615	0.207778	-1.04095
WDR4	0.860426	13.4701	3.87751	0.00188745	0.207778	-1.09046
SORBS1.2	-2.16389	15.6136	-3.87444	0.00189847	0.207778	-1.09549
ABCC3	-1.24918	15.444	-3.86746	0.00192381	0.207778	-1.10692
LTV1	1.00311	15.0284	3.85409	0.00197331	0.207778	-1.12883
RAB28	-0.708925	14.2936	-3.84179	0.00202	0.207778	-1.149
VPS26C	-1.03451	14.2432	-3.84063	0.00202449	0.207778	-1.15091
SERINC3	0.84709	13.749	3.89812	0.00209476	0.207778	-1.17519
CFAP298	0.875549	12.9147	4.10217	0.00210586	0.207778	-1.16892
ZFP64	0.679636	14.2756	3.80899	0.00215012	0.207778	-1.20287
LCN1	-1.05501	12.5262	-3.87947	0.00216693	0.207778	-1.19479
DHRS1	-0.906911	15.9284	-3.96702	0.00218026	0.207778	-1.19888
ERGIC1	-0.884891	17.2481	-3.79446	0.00221047	0.207778	-1.22677
SUMF1	0.996627	14.3698	3.78656	0.00224399	0.207778	-1.23976
YOD1	1.15284	14.4043	3.94389	0.00226881	0.207778	-1.22449
GSTM2	-1.92801	16.4368	-3.77816	0.00228021	0.207778	-1.25359
TBC1D17	-1.02542	15.7271	-3.77694	0.00228551	0.207778	-1.25559
SELENBP1	-2.22303	18.958	-3.77059	0.00231335	0.207778	-1.26605
GINS3	1.81773	13.1778	3.92532	0.00234264	0.207778	-1.25841
TOMM5	0.837599	15.8247	3.76381	0.00234348	0.207778	-1.27723
DES	-3.70103	19.6753	-3.74347	0.00243621	0.207778	-1.31076
ELOVL5	1.71236	12.5584	3.81268	0.00244708	0.207778	-1.30612
CDKN2A	2.97392	14.138	3.81109	0.00245421	0.207778	-1.30094
GNG7	-2.57296	16.3515	-3.73065	0.0024966	0.207778	-1.33192
EEF2K	-0.80608	14.5805	-3.69318	0.00268192	0.207778	-1.39382
DERA	-0.611822	16.1558	-3.68241	0.00273777	0.207778	-1.41164
FAT1	1.07265	15.9656	3.6773	0.00276464	0.207778	-1.42009
SULT1C2	-3.40533	16.8392	-3.67419	0.00278116	0.207778	-1.42525
RIN1	0.801578	13.6762	3.67349	0.00278488	0.207778	-1.4264
NOL11	0.709444	14.1735	3.6728	0.00278856	0.207778	-1.42754
FKBP10	1.74512	15.3123	3.66934	0.00280708	0.207778	-1.43327
C5AR1	1.93918	13.2337	3.81517	0.00283462	0.207778	-1.41681
RBMX2	0.791347	14.6524	3.66234	0.00284494	0.207778	-1.44486
TRIM4	-0.640862	13.9884	-3.6619	0.00284733	0.207778	-1.44558
NAPEPLD	-1.29058	13.5987	-3.66017	0.00285678	0.207778	-1.44845
BTD	-1.16921	15.3816	-3.65453	0.00288779	0.207778	-1.45779
PTPRN2	-1.63698	12.964	-3.6338	0.00300478	0.207778	-1.49216
CDH3	1.11164	14.1173	3.69516	0.00303377	0.207778	-1.4821
PDE2A	-1.02814	15.5918	-3.62674	0.00304571	0.207778	-1.50386
PHYKPL	-1.12281	15.0945	-3.62498	0.00305597	0.207778	-1.50678
PDCD4	-1.06942	16.9967	-3.61976	0.00308671	0.207778	-1.51544
LHPP	-1.06273	16.5469	-3.61641	0.00310662	0.207778	-1.521
CLIC2	-1.41944	14.9046	-3.61577	0.00311041	0.207778	-1.52206
FBP1	-1.47725	19.3678	-3.61438	0.00311869	0.207778	-1.52436
MPI	-0.91983	15.5733	-3.61332	0.00312506	0.207778	-1.52613
SERPINH1	1.5392	19.9292	3.61178	0.0031343	0.207778	-1.52868
OASL	-1.16817	15.1941	-3.60684	0.00316414	0.207778	-1.53689
UBL3	-1.39339	15.912	-3.60623	0.00316782	0.207778	-1.53789
PPIL3	-0.587758	15.9052	-3.60446	0.00317861	0.207778	-1.54084
SLC4A4	-1.11315	14.9156	-3.6007	0.00320159	0.207778	-1.54707
C15orf40	-0.613195	13.1306	-3.66242	0.00322161	0.207778	-1.5384
GMPPA	-0.985125	17.8808	-3.5963	0.00322871	0.207778	-1.55438
NKRF	0.838394	14.6612	3.5886	0.00327678	0.207778	-1.56717
GSTM5	-1.96336	16.1883	-3.63471	0.00338988	0.207778	-1.5815
GMPPB	-1.09214	17.1056	-3.56888	0.00340317	0.207778	-1.59995
P4HA1	1.08371	13.223	3.63133	0.003411	0.207778	-1.58676
SLC44A2.1	-1.32085	16.3536	-3.56337	0.00343936	0.207778	-1.60911
RTN1	-1.16579	13.5908	-3.62449	0.00345423	0.207778	-1.59742
CLDN3	1.90945	14.6353	3.70092	0.00345906	0.207778	-1.58287
LMOD1	-1.99018	15.9796	-3.55634	0.00348604	0.207778	-1.62078
FKBP2	-0.862293	17.8261	-3.5558	0.00348967	0.207778	-1.62169
PLPP3	-1.5591	14.0826	-3.5508	0.00352337	0.207778	-1.63001
GLOD4	-1.6109	17.2713	-3.54784	0.00354345	0.207778	-1.63493
IL17RA	0.545531	14.4505	3.54763	0.00354489	0.207778	-1.63528
PDIA5	-0.969751	17.8925	-3.54592	0.00355652	0.207778	-1.63812
FOXK1	0.764868	15.8007	3.53611	0.00362414	0.207778	-1.65444
RAB27B	-1.98502	16.5094	-3.53307	0.0036454	0.207778	-1.65951
ABHD14B	-0.999014	18.6225	-3.5231	0.0037159	0.207778	-1.6761
BLOC1S2	-0.438236	15.2243	-3.52049	0.00373462	0.207778	-1.68045
NANS	-0.839088	18.8065	-3.52011	0.00373731	0.207778	-1.68108
RNASE2	-2.22222	17.7566	-3.50225	0.00386786	0.207778	-1.71083
DTNA	-1.95222	14.8855	-3.49987	0.00388558	0.207778	-1.71479
MAFF	0.835932	15.3167	3.49882	0.00389341	0.207778	-1.71654
RRP1	0.940027	14.9514	3.49837	0.00389683	0.207778	-1.7173
PRG3	-2.29911	17.2934	-3.49755	0.00390297	0.207778	-1.71866
LOXL2	1.63576	13.5363	3.49754	0.00390307	0.207778	-1.71869
PFKL	-0.644538	18.5049	-3.49605	0.00391425	0.207778	-1.72116
IRS2	1.30404	13.3867	3.49342	0.00393408	0.207778	-1.72554
MST1R	-0.929708	17.8169	-3.49326	0.00393532	0.207778	-1.72582
AGPAT1	-0.6976	15.8809	-3.49033	0.00395755	0.207778	-1.7307
FBLN5	-1.31054	16.4656	-3.48634	0.00398805	0.207778	-1.73735
PDIA6	-0.669326	19.6937	-3.48546	0.00399475	0.207778	-1.73881
CLNS1A	0.721523	16.7705	3.48254	0.00401727	0.207778	-1.74368
SPARC	1.90023	15.5528	3.48238	0.00401852	0.207778	-1.74395
MTM1	-0.622159	16.6128	-3.47923	0.00404296	0.207778	-1.7492
MTIF3	-0.969185	13.8908	-3.47895	0.00404507	0.207778	-1.74966
MXRA5	1.59538	15.587	3.47867	0.00404728	0.207778	-1.75013
IGFBP2	-1.98583	16.7207	-3.4763	0.00406576	0.207778	-1.75408
EIF4E3	-0.884376	16.2717	-3.46566	0.00414989	0.207778	-1.77183
HID1	-1.47862	16.0376	-3.4653	0.00415277	0.207778	-1.77243
ADD1	-0.864383	16.5378	-3.46469	0.00415758	0.207778	-1.77344
WDR74	0.841644	14.687	3.46244	0.00417563	0.207778	-1.77719
IFITM3	1.5193	16.9422	3.46091	0.00418794	0.207778	-1.77974
HAPLN1	-1.70486	16.3274	-3.45016	0.00427551	0.207778	-1.79768
LIPF	-5.38099	19.7441	-3.44438	0.00432337	0.207778	-1.80733
TOMM40	0.66822	16.4577	3.43735	0.00438223	0.207778	-1.81906
SYNM	-2.22179	17.0118	-3.43455	0.00440595	0.207778	-1.82374
UBAC2	0.728548	15.5851	3.43138	0.00443292	0.207778	-1.82903
SMTN	-1.55435	16.4692	-3.43021	0.00444289	0.207778	-1.83098
CD302	-1.24192	13.3963	-3.42831	0.0044592	0.207778	-1.83415
ALDH9A1	-0.86066	18.5849	-3.42815	0.00446058	0.207778	-1.83442
UFC1	-0.625343	17.6057	-3.42326	0.0045027	0.207778	-1.84257
LAMP1	0.766459	18.1766	3.42223	0.00451169	0.207778	-1.8443
FAM241A	-1.6375	13.9747	-3.41807	0.00454801	0.207778	-1.85125
SULT1A3	-1.78473	15.7066	-3.4116	0.00460497	0.207778	-1.86205
RNASE1	-2.74497	16.6679	-3.41006	0.00461871	0.207778	-1.86463
TRIM28	0.767266	18.2045	3.40541	0.0046602	0.207778	-1.87238
LMAN1	-0.789451	19.1098	-3.40281	0.00468365	0.207778	-1.87674
GTPBP4	0.967598	16.3163	3.40231	0.00468816	0.207778	-1.87757
CNDP2	-1.19879	19.4612	-3.40212	0.00468986	0.207778	-1.87788
GALT	-0.900045	15.0734	-3.39666	0.00473941	0.207778	-1.887
LIX1L	-0.921777	13.6101	-3.51918	0.00475992	0.207778	-1.85029
FMN1	-1.049	14.1689	-3.44901	0.00477487	0.207778	-1.87207
AKR1C3	-2.18965	19.6952	-3.38998	0.00480085	0.207778	-1.89817
HLA-DPB1.1	-1.79593	15.891	-3.59666	0.0048204	0.207778	-1.84471
CHKB	-0.880845	14.9078	-3.38519	0.00484536	0.207778	-1.90617
ITGA3	-0.95528	16.2171	-3.3849	0.00484808	0.207778	-1.90666
SFXN2	-1.42687	15.4869	-3.38091	0.00488549	0.207778	-1.91333
HSPB6	-3.23023	17.5742	-3.37362	0.00495456	0.207778	-1.9255
PPP1CC	0.461262	17.1121	3.37218	0.00496838	0.207778	-1.92792
FER	1.01887	12.9638	3.48505	0.00505556	0.207778	-1.9131
MAPK3	-0.778657	16.759	-3.36267	0.0050603	0.207778	-1.94381
ATP2A3	-1.33233	17.0007	-3.36246	0.0050623	0.207778	-1.94416
P4HA1.1	1.37741	16.1658	3.35784	0.00510761	0.207778	-1.95189
ARL6IP5	-0.756327	18.6055	-3.35511	0.00513452	0.207778	-1.95644
SPINK1	-3.10544	16.6194	-3.35343	0.00515115	0.207778	-1.95925
CADPS2	-1.14855	14.4005	-3.35276	0.00515788	0.207778	-1.96038
ID1	1.22739	12.5749	3.65965	0.00516952	0.207778	-1.90696
PLOD1	1.43099	15.994	3.34563	0.00522918	0.207778	-1.97229
GID8	0.651984	14.3075	3.34148	0.0052712	0.207778	-1.97923
TIMM8B	0.695299	15.3293	3.34132	0.00527289	0.207778	-1.97951
IGF2BP2	0.753833	16.4604	3.3395	0.00529135	0.207778	-1.98254
FOLR2	-2.25396	16.7397	-3.33941	0.00529232	0.207778	-1.9827
MINDY1	-1.24204	14.2653	-3.33137	0.00537495	0.207778	-1.99614
VMAC	-1.34392	14.7561	-3.32852	0.00540459	0.207778	-2.0009
BCAS1	-3.40163	17.4511	-3.32095	0.00548409	0.207778	-2.01357
CMBL	-1.71498	17.6406	-3.32092	0.00548435	0.207778	-2.01361
VWA5A	-1.35946	17.3957	-3.31981	0.00549616	0.207778	-2.01548
NFX1	0.536959	13.3216	3.31739	0.00552185	0.207778	-2.01952
SPINT2	1.26191	14.8453	3.31681	0.00552805	0.207778	-2.0205
BAP1	0.601622	12.8143	3.3685	0.00554298	0.207778	-1.99915
CAPS	-2.33342	15.7852	-3.36841	0.0055439	0.207778	-1.999
NT5DC2	1.00323	14.896	3.30695	0.00563413	0.207778	-2.03698
SGTA	0.607053	16.0039	3.29517	0.00576365	0.207778	-2.0567
NOP16	1.00543	16.4808	3.29417	0.00577479	0.207778	-2.05837
SPON1	-1.60916	14.6148	-3.29358	0.00578134	0.207778	-2.05936
PRKAR2B	-1.92314	16.2391	-3.29353	0.00578193	0.207778	-2.05944
DCUN1D5	0.858842	14.7092	3.29197	0.00579932	0.207778	-2.06205
CDKN2C	-1.07729	14.2754	-3.29051	0.00581565	0.207778	-2.06449
CYB561D2	-0.830978	14.7552	-3.28894	0.00583334	0.207778	-2.06712
PTGS1	-1.15641	15.9912	-3.28728	0.00585201	0.207778	-2.06989
LRMDA	-0.900077	14.0948	-3.28597	0.00586685	0.207778	-2.07209
PRG2	-2.64041	16.7989	-3.28365	0.00589317	0.207778	-2.07597
CLDN18	-2.55511	18.0592	-3.33539	0.0058942	0.207778	-2.05112
EPB41.2	-0.777193	16.6975	-3.28169	0.0059155	0.207778	-2.07926
MFAP5	-2.01764	16.2981	-3.28049	0.00592921	0.207778	-2.08126
MCEE	-1.48148	16.6067	-3.27963	0.005939	0.207778	-2.0827
SPART	-0.795497	14.7745	-3.27795	0.00595826	0.207778	-2.0855
ISOC2	-1.0042	15.825	-3.2759	0.00598188	0.207778	-2.08893
NCAPG	0.713102	13.9617	3.46579	0.00600114	0.207778	-2.02575
GPATCH2	0.826696	13.2115	3.3239	0.00602129	0.207778	-2.06927
GSTA2	-3.21366	18.7558	-3.27015	0.00604869	0.207778	-2.09857
CTU1	0.842652	14.0421	3.26912	0.00606063	0.207778	-2.10028
SCD	1.63407	14.3871	3.5512	0.00612762	0.207778	-2.03032
ITGA9	-1.7598	15.2591	-3.31292	0.00614534	0.207778	-2.08662
NSA2	1.11985	14.2892	3.25961	0.00617292	0.207778	-2.1162
GALNT4	-1.16764	15.8568	-3.25313	0.00625054	0.207778	-2.12704
ITPRIPL2	2.18689	11.9703	3.66336	0.00627425	0.207778	-2.05652
TFRC	1.65438	16.6406	3.25042	0.00628327	0.207778	-2.13157
TMEM258	-1.04434	14.5176	-3.24823	0.00630988	0.207778	-2.13524
SEZ6L2	0.669187	14.2513	3.24715	0.00632306	0.207778	-2.13705
SCARB1	1.20414	13.9769	3.2463	0.00633351	0.207778	-2.13848
SLC27A1	-0.72739	16.3357	-3.24624	0.00633421	0.207778	-2.13858
GSTT1	-2.60262	16.026	-3.24559	0.0063421	0.207778	-2.13966
DOP1B	-0.996052	16.4815	-3.24314	0.00637217	0.207778	-2.14376
POLA2	1.13855	13.3983	3.42945	0.00637942	0.207778	-2.07639
MTHFD2	0.925858	14.8186	3.24028	0.00640744	0.207778	-2.14855
C19orf12	-0.566019	14.4458	-3.23913	0.00642175	0.207778	-2.15048
TTF2	0.609884	13.9965	3.23456	0.00647855	0.207778	-2.15812
ITPR1	-1.07974	16.6976	-3.23446	0.0064798	0.207778	-2.15829
SMC4	0.914285	16.3852	3.23436	0.00648105	0.207778	-2.15846
SLC1A5	0.922105	15.3453	3.23277	0.00650094	0.207778	-2.16111
SEC61G	-1.19008	15.6993	-3.23058	0.00652852	0.207778	-2.16479
GLB1L2	-1.38687	11.2312	-3.27883	0.00654715	0.207778	-2.14233
AKR1B10	-3.90219	19.7185	-3.2273	0.00657	0.207778	-2.17028
AKR1C2	-2.69529	17.3958	-3.22684	0.00657586	0.207778	-2.17105
SMTN.1	-0.927342	15.9785	-3.21763	0.00669378	0.207778	-2.18647
PPAN	0.735964	14.4172	3.21737	0.00669713	0.207778	-2.1869
GCNT1	-1.40347	14.9433	-3.21503	0.00672737	0.207778	-2.19081
FMO5	-1.90123	15.5446	-3.2635	0.00673634	0.207778	-2.16478
IL1RN	-1.25133	15.3921	-3.21245	0.00676101	0.207778	-2.19514
PLA2G15	0.746268	13.5415	3.21146	0.00677391	0.207778	-2.19679
OXR1	-0.743808	15.957	-3.20799	0.00681942	0.207778	-2.2026
DDX60	-1.69831	16.786	-3.20708	0.00683144	0.207778	-2.20412
RAB27A	-1.16201	18.5808	-3.20514	0.00685704	0.207778	-2.20737
DDX56	0.713357	14.7393	3.20288	0.00688694	0.207778	-2.21114
TRUB1	0.587439	14.4888	3.2009	0.00691332	0.207778	-2.21446
SLC31A1	0.98491	14.143	3.19944	0.00693285	0.207778	-2.21691
ALDH16A1	-0.614683	17.2125	-3.19433	0.00700159	0.207778	-2.22546
MICAL2	0.757434	15.2676	3.19322	0.0070166	0.207778	-2.22732
POLE3	0.682633	14.9398	3.29929	0.00702893	0.207778	-2.17837
CIT	1.30521	15.9541	3.29849	0.00703903	0.207778	-2.17958
FMO3	-1.23456	15.1163	-3.23894	0.00705113	0.207778	-2.20366
GALE	-1.3574	18.3396	-3.19067	0.0070512	0.207778	-2.23159
UCK2	0.835209	15.3549	3.18997	0.00706068	0.207778	-2.23275
BUD23	0.719067	14.7749	3.18983	0.00706262	0.207778	-2.23299
DOHH	0.467961	14.2962	3.18362	0.00714785	0.207778	-2.24339
DIPK1A	-0.68953	13.5694	-3.17931	0.00720755	0.207778	-2.25061
HLA-DRB1.6	-1.42989	17.5276	-3.17898	0.00721212	0.207778	-2.25116
KIAA0513	-1.00317	15.3911	-3.17824	0.00722246	0.207778	-2.2524
SYTL2	-1.73246	16.3732	-3.17742	0.00723383	0.207778	-2.25376
EML2	-0.862093	16.5074	-3.17651	0.00724661	0.207778	-2.25529
TMEM11	-0.695359	15.3674	-3.17568	0.00725819	0.207778	-2.25668
PTAR1	0.518017	14.5917	3.17343	0.00728976	0.207778	-2.26044
RCSD1	-1.22204	15.4917	-3.17104	0.00732346	0.207778	-2.26444
UTRN	-1.06877	17.19	-3.16183	0.00745481	0.207778	-2.27986
DPT	-1.98253	17.6183	-3.16156	0.00745874	0.207778	-2.28032
CLC	-2.06903	18.6572	-3.16084	0.00746901	0.207778	-2.28151
SLC44A2	-1.18405	16.7855	-3.20733	0.00747821	0.207778	-2.25373
ZBTB20	-1.29292	13.9689	-3.20351	0.00753155	0.207778	-2.25979
OSTC	-0.56234	16.7673	-3.15635	0.00753407	0.207778	-2.28903
VAMP2	-0.86479	17.4002	-3.15597	0.00753958	0.207778	-2.28966
CD74	-1.50487	17.5591	-3.15538	0.00754817	0.207778	-2.29065
ORC1	-2.84559	16.7597	-3.53423	0.00757641	0.207778	-2.20153
POLR1A	0.724365	16.2793	3.15305	0.00758212	0.207778	-2.29454
SDF2L1	-0.754348	17.1313	-3.15124	0.00760872	0.207778	-2.29758
C8orf33	0.753149	16.9359	3.14696	0.00767179	0.207778	-2.30474
REPIN1	0.764588	13.3686	3.14505	0.00770016	0.207778	-2.30794
EPHB2	1.38464	14.3129	3.24709	0.00771403	0.207778	-2.25684
NTMT1	0.687602	14.4795	3.1441	0.00771428	0.207778	-2.30953
RASAL2	0.760303	13.0861	3.14309	0.00772926	0.207778	-2.31121
NUCB2	-0.876561	18.5075	-3.14204	0.00774498	0.207778	-2.31297
MECP2.1	-1.6358	15.2299	-3.13924	0.007787	0.207778	-2.31766
IPO7	0.844992	16.6224	3.13855	0.00779736	0.207778	-2.31882
RCL1	0.821107	13.8256	3.13829	0.00780119	0.207778	-2.31924
SLMAP	-0.940566	18.9197	-3.13801	0.00780553	0.207778	-2.31972
GNL3	0.885379	15.3789	3.13718	0.00781805	0.207778	-2.32111
SH3GLB2	-0.647511	16.6362	-3.13557	0.00784234	0.207778	-2.3238
ATP2B1	-0.749896	16.4011	-3.13252	0.00788868	0.207778	-2.32891
APPL1	-0.716579	16.4557	-3.13096	0.0079124	0.207778	-2.33151
ATL1	-0.808122	14.8111	-3.12775	0.00796153	0.207778	-2.33688
DMD	-1.42339	16.3757	-3.12697	0.00797354	0.207778	-2.33819
ARPC1A	-1.09087	17.2055	-3.12642	0.00798203	0.207778	-2.33911
CDK2	1.01803	15.5168	3.1243	0.00801479	0.207778	-2.34266
ACTC1.1	-1.26535	22.2371	-3.12375	0.0080233	0.207778	-2.34358
MUC13	1.77489	15.4573	3.12266	0.0080402	0.207778	-2.34541
PLOD3	1.02727	16.6871	3.12261	0.00804098	0.207778	-2.34549
SH3BGRL2	-0.954407	14.7847	-3.12161	0.00805638	0.207778	-2.34715
PDE4D	-1.13927	14.0515	-3.12078	0.00806934	0.207778	-2.34854
UHRF1	0.9535	13.9082	3.11994	0.00808238	0.207778	-2.34994
DCAF13	0.698509	15.4082	3.11533	0.00815461	0.208262	-2.35766
THBS1	1.71006	15.802	3.11343	0.00818466	0.208262	-2.36085
CEBPZ	0.699049	15.1572	3.11262	0.00819748	0.208262	-2.3622
PPP1R12B	-1.4547	14.0247	-3.11226	0.0082031	0.208262	-2.3628
ARPC5L	-0.577171	17.4668	-3.10756	0.0082779	0.209291	-2.37067
APP	0.881845	15.6566	3.1053	0.00831404	0.209291	-2.37444
CUX1.1	-0.46178	14.3647	-3.1049	0.00832043	0.209291	-2.37511
THBS2	3.28808	15.2029	3.26812	0.0083805	0.210155	-2.30306
POLR1D	0.779058	14.8799	3.09789	0.00843374	0.210184	-2.38683
MEX3A	1.23958	11.8955	3.45935	0.00846057	0.210184	-2.28697
NAA30	0.580056	14.8648	3.13726	0.00852015	0.210184	-2.36898
LRP10	1.28118	12.8002	3.09226	0.00852588	0.210184	-2.39625
HFE	-0.975558	12.4523	-3.09058	0.00855356	0.210184	-2.39906
JAK2	-0.79765	14.1546	-3.13358	0.00857871	0.210184	-2.37067
FRY	-0.75945	13.3583	-3.18662	0.00859309	0.210184	-2.34931
PLOD2.1	1.91673	14.7652	3.08314	0.00867715	0.210184	-2.4115
RHBDD2	1.0635	13.9349	3.18094	0.00868078	0.210184	-2.35769
KCNK1	1.0919	12.6495	3.17954	0.00870259	0.210184	-2.35976
FCGBP	-2.81075	19.0249	-3.0809	0.00871483	0.210184	-2.41525
PLXNA2	-0.673235	14.2634	-3.08042	0.00872285	0.210184	-2.41605
MAOB	-2.01945	16.775	-3.07914	0.00874444	0.210184	-2.41819
SLC9A1	-1.68508	17.104	-3.07796	0.00876432	0.210184	-2.42016
DEF6	-0.765037	15.0671	-3.07697	0.00878109	0.210184	-2.42182
AKR7A3	-2.40804	18.1124	-3.07605	0.00879674	0.210184	-2.42336
FYCO1	-1.08141	15.5073	-3.07279	0.00885221	0.210184	-2.42881
POLR1C	0.596191	15.6769	3.07128	0.00887792	0.210184	-2.43132
RNASE4	-1.51644	15.9505	-3.07128	0.00887798	0.210184	-2.43133
SMAP2	-0.819367	17.039	-3.06765	0.00894036	0.210184	-2.4374
CRTAP	1.2383	15.2488	3.06597	0.00896937	0.210184	-2.4402
CTNNBIP1	0.496542	13.6915	3.06259	0.00902798	0.210184	-2.44585
BYSL	0.720277	15.3163	3.06223	0.00903429	0.210184	-2.44646
AKR1A1	-0.899728	18.8854	-3.06056	0.00906353	0.210184	-2.44925
GTPBP10	0.62713	13.7681	3.0602	0.00906974	0.210184	-2.44985
EHD2	-1.47433	18.8811	-3.05975	0.0090776	0.210184	-2.4506
FSTL1	1.4097	14.0635	3.05848	0.00909992	0.210184	-2.45273
PLVAP	-1.2254	16.2973	-3.05839	0.00910156	0.210184	-2.45288
ZNF316	0.690179	13.1627	3.14855	0.00919813	0.211783	-2.40672
NOA1	0.827903	12.9497	3.05154	0.00922259	0.211783	-2.46433
EFNA1	0.85765	13.7896	3.14295	0.00929077	0.212059	-2.4139
TECPR1	-1.12788	14.2874	-3.04513	0.00933719	0.212059	-2.47503
MRTO4	0.792774	15.5148	3.0451	0.00933785	0.212059	-2.47509
GCDH	-1.35178	16.6895	-3.39279	0.00933839	0.212059	-2.36371
NOL6	0.769717	14.3742	3.03657	0.00949264	0.214587	-2.48934
PHF14	0.506691	15.3495	3.03605	0.00950226	0.214587	-2.49021
NFIA	-0.929789	14.2993	-3.03325	0.00955361	0.214587	-2.49488
DIS3	0.616785	18.2522	3.0303	0.00960809	0.214587	-2.49981
FN1.1	1.67816	19.1659	3.02782	0.00965429	0.214587	-2.50397
COTL1	-0.77536	19.1125	-3.02724	0.00966507	0.214587	-2.50493
ITPK1	0.486312	14.6997	3.02438	0.00971852	0.214587	-2.50971
RIPK3	-1.00299	14.9598	-3.02324	0.0097399	0.214587	-2.51161
DERL3	-2.26482	14.5939	-3.02278	0.00974837	0.214587	-2.51237
ARHGEF37	-1.68886	14.9569	-3.06413	0.00976349	0.214587	-2.48087
EXOSC8	0.564311	14.485	3.02185	0.00976595	0.214587	-2.51393
TRIM22	-1.00983	16.0223	-3.0213	0.00977634	0.214587	-2.51485
GRWD1	0.672494	15.6772	3.02027	0.00979576	0.214587	-2.51657
RNF114	0.741371	16.1486	3.01911	0.00981775	0.214587	-2.51851
CYSTM1	-1.40174	16.6555	-3.01775	0.00984343	0.214587	-2.52077
ITGB6	-1.43216	16.087	-3.01575	0.00988155	0.214681	-2.52412
CBR3	-1.19839	16.5705	-3.01476	0.00990028	0.214681	-2.52576
CDK7	0.816938	14.2216	3.01249	0.00994387	0.215056	-2.52957
NDRG2.1	-1.0603	16.6358	-3.01032	0.0099855	0.215386	-2.53318
PON2.1	1.36398	17.5286	3.00635	0.0100622	0.215397	-2.53981
CD177	1.98666	14.6661	3.16055	0.0100639	0.215397	-2.45563
CRYAB	-1.80885	18.8406	-3.00334	0.0101208	0.215397	-2.54484
PFDN5	0.445694	15.6542	3.00267	0.0101338	0.215397	-2.54596
TCP1	1.85656	12.2195	3.23427	0.0101484	0.215397	-2.43938
MMP14	1.04257	15.2205	3.00062	0.0101739	0.215397	-2.54938
LSM14B	1.03222	13.2475	2.99876	0.0102104	0.215397	-2.55247
RAB9A	-0.504583	15.4021	-2.99614	0.0102621	0.215397	-2.55685
TPD52	-1.02627	14.6206	-2.9961	0.0102629	0.215397	-2.55692
RBM23	0.549496	14.2614	2.99554	0.0102741	0.215397	-2.55786
CEP55	1.28753	12.6431	3.14813	0.0102794	0.215397	-2.47331
BOP1	0.941886	14.7892	2.99236	0.0103373	0.215397	-2.56317
FCN1	2.27512	13.5456	3.08298	0.010343	0.215397	-2.50458
NOSTRIN	-0.859998	14.8872	-2.98724	0.0104396	0.215397	-2.5717
PDIA4.1	-1.23744	18.084	-2.98675	0.0104496	0.215397	-2.57252
OGN	-2.94843	18.2045	-2.98642	0.0104562	0.215397	-2.57307
NT5C	-0.65579	16.8183	-2.98543	0.0104762	0.215397	-2.57473
KANK3	-0.810828	14.153	-3.02624	0.0104776	0.215397	-2.541
MAOA	-1.65118	18.2021	-2.9849	0.0104869	0.215397	-2.57561
ASS1	1.17844	17.6903	2.98361	0.010513	0.215397	-2.57776
TRMT1L	0.613943	14.6194	2.97959	0.0105948	0.216531	-2.58447
SULT2B1	1.4258	13.6071	3.01869	0.0106262	0.216631	-2.553
SNX8	0.573991	15.4065	2.97583	0.0106718	0.217021	-2.59075
RAP2B	-0.467496	15.8145	-2.97217	0.0107473	0.217074	-2.59685
POLR1H	0.890988	12.7465	3.0613	0.0107524	0.217074	-2.53956
AAAS	0.490529	14.5111	2.97166	0.0107578	0.217074	-2.59769
CD38	-1.70842	16.091	-2.97056	0.0107807	0.217074	-2.59953
PTPN12	0.646904	15.2891	2.96899	0.0108134	0.217197	-2.60216
DAG1	-0.842395	16.203	-2.96572	0.0108816	0.218033	-2.6076
POP1	0.54858	14.7652	2.96399	0.010918	0.218163	-2.61049
HSPB7	-1.28052	14.7523	-3.04969	0.0109785	0.218163	-2.55159
GRAP2	-1.26556	14.2296	-2.96074	0.0109866	0.218163	-2.61591
HNF4A	1.08897	13.7172	2.95937	0.0110155	0.218163	-2.61819
SLPI	-1.09497	15.5507	-2.95909	0.0110216	0.218163	-2.61866
TPK1	-0.977796	13.803	-2.95654	0.0110757	0.218412	-2.6229
PEX16	0.728538	15.0119	2.95436	0.0111224	0.218412	-2.62654
PURA	-0.855647	17.9869	-2.95407	0.0111287	0.218412	-2.62703
PKM.2	0.762145	18.3745	2.95348	0.0111412	0.218412	-2.62801
BLOC1S3	-0.618695	14.9242	-2.95224	0.0111678	0.218412	-2.63007
MUC5AC.1	-3.60974	21.3366	-2.94899	0.011238	0.219261	-2.63549
IMPA1	-0.755974	17.3654	-2.94591	0.0113048	0.21953	-2.64063
IDUA	-1.16083	18.3512	-2.94274	0.011374	0.21953	-2.6459
ZBED1	0.6947	13.0416	2.94159	0.0113993	0.21953	-2.64783
NUDT1	0.816874	18.1129	2.98072	0.0114052	0.21953	-2.6199
GPD1L	-1.12639	17.2881	-2.94041	0.0114253	0.21953	-2.6498
SPCS2	-1.06323	19.744	-2.94039	0.0114257	0.21953	-2.64983
THOP1	0.484847	16.8284	2.93732	0.0114933	0.21953	-2.65493
AGPAT2	0.756511	17.0778	2.93585	0.011526	0.21953	-2.65739
VILL	-1.64003	16.5636	-2.93295	0.0115904	0.21953	-2.66221
VPS13C	-0.687645	17.9895	-2.93273	0.0115954	0.21953	-2.66259
TRMT5	0.538201	17.4079	2.93242	0.0116023	0.21953	-2.6631
DKK3	0.795884	13.0643	2.93142	0.0116247	0.21953	-2.66477
REEP6	1.99481	15.4296	2.96787	0.0116813	0.21953	-2.63362
MSI1	0.669625	14.8203	2.92796	0.0117023	0.21953	-2.67053
TNXB.1	-2.42434	16.2906	-2.92671	0.0117306	0.21953	-2.67261
DDX41	0.535683	16.5207	2.92613	0.0117437	0.21953	-2.67358
TRANK1	-0.54269	13.4142	-2.92521	0.0117643	0.21953	-2.6751
AKR7A2	-0.763824	17.3341	-2.92511	0.0117667	0.21953	-2.67528
GNAO1	-0.904426	18.466	-2.92389	0.0117944	0.21953	-2.67731
SLC3A2	0.783194	17.3385	2.9237	0.0117987	0.21953	-2.67762
XPOT	0.504118	15.8392	2.92295	0.0118157	0.21953	-2.67887
FN1	1.60477	16.0642	2.91646	0.0119642	0.221286	-2.68967
NEGR1	-1.56831	16.2517	-3.0017	0.0119643	0.221286	-2.62266
TSPAN3	0.883527	16.3195	2.91118	0.0120863	0.222505	-2.69846
ZNF787	0.441121	14.8604	2.91039	0.0121048	0.222505	-2.69978
PES1	1.01773	15.9945	2.91008	0.0121119	0.222505	-2.70029
GORAB	0.754607	14.0313	3.05066	0.0121431	0.222577	-2.61246
PPP1R7	-0.783664	16.7888	-2.90424	0.0122489	0.224015	-2.71001
NOP53	0.866597	16.0981	2.90262	0.012287	0.224129	-2.7127
MAP2K6	-0.565129	14.0128	-2.89943	0.0123627	0.224129	-2.71801
RCN3	2.01848	15.5745	2.89932	0.0123654	0.224129	-2.7182
BNIP3L	-0.416132	14.0268	-2.89808	0.0123948	0.224129	-2.72026
SKIC2	-0.630705	15.1542	-2.89597	0.0124454	0.224129	-2.72378
ENOPH1	-0.48402	15.1378	-2.89551	0.0124563	0.224129	-2.72453
DENND2D	-0.965384	15.1875	-2.89454	0.0124795	0.224129	-2.72614
SMN1	0.66834	14.5087	2.89341	0.0125066	0.224129	-2.72802
EPX	-2.48671	18.3771	-2.892	0.0125407	0.224129	-2.73037
CHCHD2	0.548261	16.1898	2.89046	0.0125779	0.224129	-2.73293
GNG2	-0.874417	16.1011	-2.88878	0.0126185	0.224129	-2.73572
DPY19L3	-0.693325	13.9431	-2.88806	0.0126361	0.224129	-2.73692
ADD2	-0.595672	16.0991	-2.88715	0.0126582	0.224129	-2.73843
P3H1	1.32693	15.149	2.88686	0.0126652	0.224129	-2.73892
RRM1	1.05471	15.0272	2.88626	0.0126798	0.224129	-2.73991
HPGD	-2.36416	17.9648	-2.88569	0.0126938	0.224129	-2.74086
MBD3	0.618127	13.9673	2.88301	0.0127593	0.2248	-2.74531
PGRMC2	-0.831287	17.8559	-2.87959	0.0128436	0.225714	-2.751
AKR1B1	-0.668793	18.149	-2.87867	0.0128664	0.225714	-2.75254
HMCN1	0.67803	15.7268	3.01321	0.0129476	0.226269	-2.66608
JAK1	-0.50164	15.9297	-2.87382	0.0129869	0.226269	-2.76059
NSUN2	0.477697	16.2373	2.87357	0.0129932	0.226269	-2.76101
NAA25	0.567149	14.876	2.87088	0.0130603	0.226269	-2.76547
CD55	1.94414	16.6528	2.87085	0.0130613	0.226269	-2.76553
NME3.1	-0.646858	16.3173	-2.87014	0.0130789	0.226269	-2.7667
SPCS3	-0.89214	17.5532	-2.86898	0.0131081	0.226269	-2.76863
TK1	0.953556	13.7002	3.07532	0.0131195	0.226269	-2.64935
ALDH3A2	-0.986508	17.3071	-2.86602	0.0131831	0.22667	-2.77355
HDHD2	-0.97819	16.3476	-2.86542	0.0131982	0.22667	-2.77454
ABI1	-0.829283	17.0884	-2.8638	0.0132394	0.226829	-2.77724
NAA20	0.537679	14.471	2.86253	0.0132718	0.226829	-2.77935
PTRH1	0.835937	17.2832	2.86085	0.0133147	0.226829	-2.78214
OARD1	-0.66808	15.963	-2.86042	0.0133258	0.226829	-2.78286
PRKACA	-0.747849	17.3884	-2.85953	0.0133486	0.226829	-2.78434
GNAI1	-1.37935	15.1444	-2.85743	0.0134026	0.226829	-2.78782
APOL3	-1.16761	15.1794	-2.85709	0.0134113	0.226829	-2.78839
TMEM134	-0.833474	13.4171	-2.89143	0.0134686	0.226829	-2.76286
CD48	-1.61375	16.0791	-2.85367	0.0134997	0.226829	-2.79406
NUDCD1	0.677638	15.5314	2.85338	0.0135071	0.226829	-2.79454
TNS2	-1.33097	15.6868	-2.85317	0.0135126	0.226829	-2.79489
YTHDF1	0.521837	15.1035	2.85048	0.0135827	0.227538	-2.79936
WDR75	0.71963	14.0582	2.84877	0.0136273	0.227819	-2.80219
AAMDC	-1.03471	15.8478	-2.84746	0.0136615	0.227924	-2.80436
CD74-Ntrk1 fusion gene	-1.34523	15.921	-2.84439	0.0137425	0.228736	-2.80947
HLA-DPB1.2	-1.37914	17.2025	-2.84109	0.0138298	0.228736	-2.81493
POLR1G	1.0356	14.9039	2.84083	0.0138368	0.228736	-2.81537
PIP4K2A	-0.780436	16.4438	-2.83984	0.0138631	0.228736	-2.81701
GNPDA2	-0.708347	15.0993	-2.83943	0.0138741	0.228736	-2.8177
EBNA1BP2	0.735658	14.9324	2.83719	0.0139337	0.228736	-2.8214
JPH2	-0.78739	14.3382	-2.91627	0.013945	0.228736	-2.75724
MLH1	0.495695	13.8908	2.91518	0.0139724	0.228736	-2.7589
MANF	-0.804072	17.7633	-2.83449	0.0140061	0.228736	-2.82588
ADH5	-0.850997	18.9703	-2.83308	0.0140443	0.228736	-2.82823
NIBAN1	-0.997003	16.8761	-2.83223	0.0140671	0.228736	-2.82963
IQGAP2	-1.02922	18.5361	-2.83072	0.0141081	0.228736	-2.83214
PLCD1	-1.07107	17.3573	-2.82856	0.0141666	0.228736	-2.83572
C11orf54	-0.916362	16.9851	-2.82624	0.0142299	0.228736	-2.83957
WDR46	0.651726	14.4452	2.82479	0.0142695	0.228736	-2.84196
UFM1	-0.842822	18.8095	-2.82424	0.0142846	0.228736	-2.84288
SLC16A3	0.870805	15.8807	2.82097	0.0143745	0.228736	-2.8483
SSC5D	-1.25276	15.8498	-2.89896	0.014385	0.228736	-2.78351
EIF4A2	-0.637987	17.7315	-2.82052	0.014387	0.228736	-2.84905
FARP2	0.550944	14.1957	2.8979	0.0144122	0.228736	-2.7766
NOP2	0.890907	16.5642	2.81953	0.0144143	0.228736	-2.85069
GSDME	1.36579	12.9555	2.89765	0.0144188	0.228736	-2.78924
RAB2B	-0.71831	14.4039	-2.81863	0.0144392	0.228736	-2.85217
CAVIN2	-1.26538	16.7489	-2.8156	0.0145235	0.228736	-2.8572
ADD3	-0.734916	16.0468	-2.81538	0.0145295	0.228736	-2.85756
TMT1B	1.49349	15.5922	2.81534	0.0145308	0.228736	-2.85763
ESF1	0.960651	14.8957	2.81519	0.014535	0.228736	-2.85788
ITM2C	1.13528	13.7695	2.81498	0.0145408	0.228736	-2.85823
POMP	0.663521	13.4059	2.81464	0.0145501	0.228736	-2.85878
CAVIN3	-1.64015	17.2541	-2.81286	0.0146	0.228736	-2.86174
FABP4	-2.70085	16.7402	-2.84788	0.0146058	0.228736	-2.8238
TMEM176A	1.20644	13.8815	2.81257	0.014608	0.228736	-2.86221
PRMT7	0.694538	12.7164	2.84686	0.0146335	0.228736	-2.8254
GPR180	0.696422	12.9606	2.8447	0.0146926	0.229015	-2.82883
UBE2H	0.455146	15.396	2.80823	0.0147302	0.229015	-2.8694
CD163L1	-1.09242	14.0795	-2.88445	0.0147643	0.229015	-2.79656
TESC	-1.91004	17.2987	-2.80613	0.0147898	0.229015	-2.87289
ARG1	1.06692	14.5135	2.80421	0.0148444	0.229015	-2.87606
HADH	-1.08831	19.0968	-2.80404	0.0148491	0.229015	-2.87634
RFC3	0.711343	15.468	2.80221	0.0149013	0.229015	-2.87937
RAE1	0.544348	16.1687	2.79756	0.0150348	0.229015	-2.88707
YRDC	0.80234	13.4545	2.99056	0.0150575	0.229015	-2.76238
ELOVL7	0.705373	14.127	2.87333	0.0150618	0.229015	-2.82636
P4HA2	1.25769	15.4609	2.79389	0.015141	0.229015	-2.89314
HYI	-1.06704	15.3912	-2.79356	0.0151508	0.229015	-2.8937
HBA2.1	-1.3493	19.6888	-2.7922	0.0151903	0.229015	-2.89595
GMPR2	-0.527059	16.6491	-2.79179	0.0152022	0.229015	-2.89662
PXDN	0.713393	14.7747	2.79108	0.0152229	0.229015	-2.89779
NLE1	0.972021	14.7937	2.79064	0.0152357	0.229015	-2.89852
HSPB1	-0.928041	19.8341	-2.79007	0.0152523	0.229015	-2.89946
NABP1	0.602905	14.5627	2.7896	0.0152663	0.229015	-2.90025
CA9	-3.07809	16.8622	-2.82352	0.0152828	0.229015	-2.86233
GGT5	-1.12262	16.3674	-2.78809	0.0153105	0.229015	-2.90274
PLSCR1	0.880681	15.303	2.78798	0.0153136	0.229015	-2.90292
MMUT	-1.8404	15.9484	-2.86394	0.0153176	0.229015	-2.84069
HSD17B8	-1.24057	15.6594	-2.78688	0.015346	0.229015	-2.90474
HGH1	0.488263	14.8314	2.78486	0.0154056	0.229015	-2.90809
PTER.1	-1.39841	16.4779	-2.78389	0.0154343	0.229015	-2.90969
LPP	-1.19848	18.7142	-2.78374	0.0154388	0.229015	-2.90994
PITHD1	-0.661551	16.9924	-2.78251	0.0154751	0.229015	-2.91197
INPPL1	0.445515	15.2584	2.78246	0.0154765	0.229015	-2.91205
PIH1D1	0.414063	15.3581	2.78167	0.0155	0.229015	-2.91336
RCN2	0.481604	15.5429	2.78146	0.0155064	0.229015	-2.91371
NCAM1.1	-1.83079	15.4808	-2.77977	0.0155565	0.229015	-2.9165
JCHAIN	-2.03505	19.418	-2.7775	0.0156245	0.229015	-2.92026
PDCD2L	0.732766	14.0203	2.96568	0.0156807	0.229015	-2.79569
PLIN2	1.72842	13.5606	2.96498	0.0156986	0.229015	-2.79693
PGA3	-4.48984	21.5352	-2.77446	0.0157156	0.229015	-2.92528
NME3	-0.686383	16.8977	-2.77441	0.0157171	0.229015	-2.92535
THADA	0.606661	13.1336	2.80749	0.0157452	0.229015	-2.88767
GPATCH4	0.884158	12.7501	2.84832	0.0157528	0.229015	-2.8603
PROCR	-0.873977	15.6466	-2.77275	0.0157672	0.229015	-2.9281
TXNDC5	-1.22534	20.4898	-2.77257	0.0157727	0.229015	-2.9284
ARID4A	-0.648654	13.9286	-2.84442	0.0158634	0.229015	-2.85595
MYO1B	0.791468	16.1032	2.76893	0.0158832	0.229015	-2.93442
EVI5L	-0.721794	11.7339	-2.89401	0.0158873	0.229015	-2.83267
RNF126	0.508066	14.209	2.76638	0.0159609	0.229015	-2.93863
DNAAF5	0.902216	15.7543	2.76606	0.0159708	0.229015	-2.93917
AHSA1	0.611826	18.8257	2.76603	0.0159718	0.229015	-2.93922
TARBP2	0.591106	14.7986	2.76545	0.0159893	0.229015	-2.94016
BIN3	-0.797946	14.1803	-2.76523	0.0159961	0.229015	-2.94053
MAN2C1	-0.645402	16.1944	-2.76079	0.0161328	0.229752	-2.94787
VEGFA	0.698756	13.9749	2.76046	0.0161431	0.229752	-2.94842
MIS12	-0.475767	14.5887	-2.76036	0.016146	0.229752	-2.94857
NUP107	0.434731	15.9856	2.75991	0.0161599	0.229752	-2.94932
CEBPB	0.977556	14.7796	2.75848	0.0162043	0.229769	-2.95168
GPRIN3	-0.657275	13.7401	-2.75806	0.0162173	0.229769	-2.95238
TMCO4	-0.687536	13.1445	-2.7866	0.0163688	0.230567	-2.92069
DDX27	1.09056	15.4137	2.75298	0.0163759	0.230567	-2.96077
SMARCA5	0.55022	16.2526	2.75234	0.0163959	0.230567	-2.96182
ACTR1B	-0.791814	16.1538	-2.75233	0.0163963	0.230567	-2.96184
SEC23IP	-0.475184	17.176	-2.75084	0.0164431	0.230567	-2.96429
PDIA2	-2.62722	17.3123	-2.82403	0.0164544	0.230567	-2.88621
SDK1	-0.760856	12.6034	-2.74906	0.0164991	0.230567	-2.96723
SEPSECS	-0.653019	15.1278	-2.74797	0.0165337	0.230567	-2.96903
CEACAM8	1.69969	17.5104	2.7461	0.0165928	0.230567	-2.97211
LOX	1.28876	13.604	2.8189	0.0166066	0.230567	-2.89382
CD6	-1.24892	14.1303	-2.77867	0.0166119	0.230567	-2.93321
TELO2	0.837927	14.0678	2.7455	0.0166121	0.230567	-2.97311
DUSP23	0.537514	16.2122	2.7425	0.0167077	0.230677	-2.97805
SNTB2	-0.932928	16.5568	-2.74218	0.016718	0.230677	-2.97858
FA2H	-1.08084	15.2658	-2.74142	0.0167423	0.230677	-2.97984
TRIM24	0.663035	13.9814	2.74088	0.0167597	0.230677	-2.98073
MYLK.1	-1.28428	17.4401	-2.73973	0.0167967	0.230677	-2.98263
G3BP1.1	0.500742	17.5546	2.73848	0.0168368	0.230677	-2.98469
C14orf159 variant protein	-1.36749	18.0834	-2.73775	0.0168604	0.230677	-2.98589
PPP1R21	-0.577933	15.8222	-2.73657	0.0168983	0.230677	-2.98783
ISG20	-1.22459	16.5581	-2.73454	0.0169642	0.230677	-2.99118
GNA13	-0.470021	17.3289	-2.73348	0.0169987	0.230677	-2.99293
CAV1	-1.32085	19.6726	-2.73175	0.017055	0.230677	-2.99578
SIGMAR1	0.549525	15.5552	2.72993	0.0171144	0.230677	-2.99878
MAP1LC3B2	0.61425	13.7009	2.72829	0.0171684	0.230677	-3.00149
PLCL2	-0.562302	12.901	-2.7597	0.0172077	0.230677	-2.96315
TRADD	-0.578164	14.7749	-2.72667	0.0172217	0.230677	-3.00416
AGA	-1.13702	15.8825	-2.72378	0.0173168	0.230677	-3.00891
CTSE	-2.50448	19.4882	-2.72373	0.0173188	0.230677	-3.009
VSIG2	-2.80522	16.5767	-2.79495	0.0173354	0.230677	-2.92934
CBX5	0.436149	16.1456	2.72294	0.0173448	0.230677	-3.0103
ERMP1	-0.519074	16.2636	-2.72281	0.017349	0.230677	-3.01051
CLCN7	0.506027	16.7007	2.72205	0.0173744	0.230677	-3.01176
HLA-DRA	-0.991832	18.1286	-2.72147	0.0173935	0.230677	-3.01271
GRHPR	-0.762016	18.2584	-2.72059	0.0174231	0.230677	-3.01418
DDX49	1.1135	14.4809	2.7199	0.0174459	0.230677	-3.0153
PRPSAP2	-0.484615	17.2542	-2.71983	0.0174484	0.230677	-3.01543
TNK1	-0.575569	13.4924	-2.71963	0.017455	0.230677	-3.01575
PFDN4	0.42486	15.3777	2.71892	0.0174788	0.230677	-3.01692
APLP2	0.928179	13.6773	2.71806	0.0175076	0.230677	-3.01834
BCAS3	-0.605892	14.2749	-2.71795	0.0175112	0.230677	-3.01852
HSPBP1	0.584814	15.568	2.7151	0.0176069	0.230677	-3.02321
RBM28	0.784557	15.9695	2.71367	0.0176549	0.230677	-3.02556
WBP2	-0.691235	15.2256	-2.71347	0.0176619	0.230677	-3.0259
UTP18	0.951299	14.3655	2.71294	0.0176795	0.230677	-3.02676
ENTPD5	-1.42377	16.2312	-2.71231	0.0177011	0.230677	-3.02781
SORBS2.1	-1.72732	15.2757	-2.71127	0.0177363	0.230677	-3.02952
AMBRA1	0.685289	12.7488	2.74288	0.0177534	0.230677	-2.99993
ACADM	-1.54922	17.7905	-2.7085	0.0178303	0.230677	-3.03407
AFDN	-0.641341	13.4642	-2.70833	0.0178362	0.230677	-3.03435
SSRP1	0.58298	17.2019	2.70813	0.017843	0.230677	-3.03468
GALNT7	-0.852774	17.7137	-2.70788	0.0178515	0.230677	-3.03509
IRF2	-0.57601	15.1166	-2.70698	0.0178822	0.230677	-3.03657
PLEKHF2	-0.416375	15.6581	-2.70541	0.017936	0.230677	-3.03916
SUGP1	0.569401	15.0366	2.73721	0.0179412	0.230677	-3.00894
CA13	-0.739864	17.3284	-2.70521	0.0179427	0.230677	-3.03948
RFC2	0.629756	14.8561	2.70426	0.0179754	0.230677	-3.04105
NR3C1	-0.711296	14.854	-2.70362	0.0179975	0.230677	-3.04211
IQGAP3	0.980892	15.2379	2.7738	0.0180057	0.230677	-2.97326
ATL3	-0.524818	17.7252	-2.70318	0.0180127	0.230677	-3.04283
ZNF706	1.32104	13.356	2.73087	0.0181537	0.230677	-3.01903
ADH1A	-2.96834	17.8309	-2.7303	0.0181728	0.230677	-3.00949
S100B	-1.76691	14.3016	-2.69797	0.0181928	0.230677	-3.0514
ARHGEF28	-0.803001	14.2696	-2.72784	0.0182561	0.230677	-3.01338
GRK5	-0.509616	15.0238	-2.69596	0.0182629	0.230677	-3.05471
GUCY2C	1.83714	14.025	2.87206	0.0182716	0.230677	-2.92011
WDR12	0.96415	14.9438	2.6933	0.0183559	0.230677	-3.05908
IgH.8	-0.864133	15.8018	-2.69188	0.0184056	0.230677	-3.06141
C1orf122	0.571528	14.0793	2.69026	0.0184626	0.230677	-3.06407
LPIN3	0.971621	12.6894	2.75981	0.0184632	0.230677	-2.98146
CFL2	-0.500492	19.3979	-2.68948	0.0184903	0.230677	-3.06536
PLEC1	1.04109	13.6674	2.68905	0.0185054	0.230677	-3.06606
CBR4	-1.08753	17.4091	-2.68666	0.0185902	0.230677	-3.06999
CKB	-3.73094	17.7409	-2.68651	0.0185954	0.230677	-3.07024
PAXX	-0.626916	16.0403	-2.68629	0.0186032	0.230677	-3.07059
CDK1	1.29227	14.8692	2.68604	0.0186118	0.230677	-3.071
HELLS	1.11189	13.3458	2.71742	0.0186124	0.230677	-3.04041
SPCS1	-1.0681	17.3766	-2.68537	0.0186357	0.230677	-3.0721
ACTG1	-0.556282	24.8258	-2.68486	0.0186539	0.230677	-3.07294
MTARC1	0.769413	14.7953	2.68479	0.0186566	0.230677	-3.07306
MPP7	-1.21042	14.3484	-2.68311	0.0187163	0.230677	-3.07581
FXR1	0.425643	18.1135	2.68304	0.0187188	0.230677	-3.07593
PRKCD	-0.670436	16.4525	-2.68301	0.0187199	0.230677	-3.07598
PARK7	-0.698673	20.1025	-2.68237	0.0187428	0.230677	-3.07703
CBX3	0.530312	18.1031	2.68218	0.0187497	0.230677	-3.07734
UBQLN4	0.319268	16.6089	2.68177	0.0187642	0.230677	-3.07801
IGFBP7	1.22613	15.0826	2.68172	0.0187663	0.230677	-3.07811
FGF2	-1.31591	16.0801	-2.71258	0.0187802	0.230677	-3.0374
CDK9	0.402124	15.0883	2.68012	0.0188235	0.230677	-3.08072
SFT2D2	0.556162	14.5923	2.67719	0.018929	0.230677	-3.08553
LAMB2	-1.46929	18.1271	-2.67709	0.0189328	0.230677	-3.08571
AZI2	-0.83211	13.7683	-2.70626	0.0190017	0.230677	-3.04735
TOE1	0.382335	17.4941	2.67446	0.0190279	0.230677	-3.09002
SKIC3	-0.532243	18.3761	-2.674	0.0190447	0.230677	-3.09078
DHCR7	0.555229	15.53	2.6729	0.0190847	0.230677	-3.09258
BLVRB	-0.922332	19.4127	-2.67245	0.0191013	0.230677	-3.09333
TBCK	-0.507142	13.5548	-2.67126	0.0191445	0.230677	-3.09527
CSTF3	0.515089	15.8087	2.67041	0.0191757	0.230677	-3.09667
PHACTR4	-0.56925	14.7494	-2.66986	0.0191959	0.230677	-3.09757
MTF2	1.14845	13.2693	2.91687	0.0192016	0.230677	-2.93215
UBA5	-0.657382	16.6171	-2.66921	0.0192197	0.230677	-3.09864
NT5DC3	1.03594	14.8995	2.66886	0.0192325	0.230677	-3.09922
CACNA2D1	-1.03054	15.4145	-2.6669	0.0193044	0.230677	-3.10242
METTL13	0.412381	18.0167	2.66623	0.0193291	0.230677	-3.10352
PEBP1	-0.726211	20.3503	-2.66496	0.0193759	0.230677	-3.1056
CYB5A	-1.2108	18.3809	-2.6642	0.0194042	0.230677	-3.10686
FAM3B	-1.48544	16.1699	-2.69388	0.019443	0.230677	-3.06683
PSMD9	-0.471296	17.0218	-2.66289	0.0194526	0.230677	-3.109
TCEAL3	-1.17343	14.7764	-2.66173	0.0194958	0.230677	-3.11091
AKAP8	0.46705	15.1137	2.66023	0.0195515	0.230677	-3.11336
ARPC3	-0.508263	18.037	-2.65974	0.0195701	0.230677	-3.11418
UTP20	0.722212	14.4663	2.65942	0.0195817	0.230677	-3.11469
TOP2A	1.51207	14.6758	2.72675	0.0195905	0.230677	-3.04984
UTP25	0.707897	13.8865	2.65917	0.0195913	0.230677	-3.11511
UGT1A6	-1.33779	16.5455	-2.68919	0.0196128	0.230677	-3.07421
NIFK	0.741354	15.2119	2.65572	0.0197204	0.230677	-3.12076
FBXL8	-0.75369	14.6195	-2.65529	0.0197368	0.230677	-3.12147
RRP12	0.887171	16.3395	2.65291	0.0198265	0.230677	-3.12537
COLGALT1	0.735931	16.4412	2.65208	0.0198577	0.230677	-3.12672
CSTF2	0.50182	16.6804	2.65177	0.0198696	0.230677	-3.12723
DDX21	0.969921	17.4362	2.65103	0.0198978	0.230677	-3.12845
EHD4	-0.675592	17.7697	-2.65062	0.0199133	0.230677	-3.12912
KAT5	-0.77944	14.0909	-2.71725	0.0199267	0.230677	-3.05886
GPX3	-1.15673	15.941	-2.65025	0.019927	0.230677	-3.12972
CAVIN1	-1.46525	19.2918	-2.64961	0.0199514	0.230677	-3.13076
BCAT1	1.17367	14.4278	2.64958	0.0199528	0.230677	-3.13082
HP1BP3	-0.80256	17.9023	-2.64949	0.019956	0.230677	-3.13096
DNAJB4	-0.698344	15.7579	-2.64895	0.0199767	0.230677	-3.13185
ACADM.1	-1.4241	17.5573	-2.64798	0.0200137	0.230677	-3.13344
CPM	-0.990371	15.882	-2.64736	0.0200371	0.230677	-3.13445
GAS7	-0.737345	14.0327	-2.64722	0.0200425	0.230677	-3.13468
LAMA2.1	-1.09593	16.5721	-2.64685	0.0200567	0.230677	-3.13529
ITGA2B	1.468	13.963	2.67703	0.0200597	0.230677	-3.10453
KIF4A	1.39337	14.1685	2.67601	0.0200975	0.230677	-3.10614
SUPT16H	0.5263	16.2163	2.64553	0.0201073	0.230677	-3.13745
G3BP1	0.458265	16.8142	2.64404	0.0201645	0.230677	-3.1399
KPNA4	0.369315	16.0297	2.64385	0.0201717	0.230677	-3.1402
ZRANB2	0.608154	14.867	2.64222	0.0202345	0.230677	-3.14287
RAC1	-0.537099	18.4719	-2.64192	0.020246	0.230677	-3.14336
SRP19	-0.443813	14.1137	-2.64184	0.020249	0.230677	-3.14349
PBLD	-2.23805	14.9391	-2.64102	0.0202809	0.230677	-3.14484
RRP8	0.60338	14.6607	2.64036	0.0203062	0.230677	-3.14591
GTF2F2	0.599255	15.9722	2.6401	0.0203165	0.230677	-3.14635
NRBP2	-0.671479	13.1154	-2.63783	0.0204044	0.230703	-3.15006
LUC7L3	0.387589	16.8282	2.63669	0.0204487	0.230703	-3.15192
PPFIBP2	-0.606436	16.0936	-2.63585	0.0204817	0.230703	-3.15331
PPIG	0.492385	14.6591	2.63566	0.020489	0.230703	-3.15361
ACTG2	-2.83051	18.2318	-2.70146	0.0204987	0.230703	-3.06791
SEC11C	-1.33649	16.4478	-2.66503	0.0205105	0.230703	-3.11216
WDR43	0.647708	15.7012	2.63276	0.0206026	0.230703	-3.15836
NAT10.1	0.826745	17.1151	2.63275	0.0206028	0.230703	-3.15837
LIG1	0.796428	14.0485	2.63158	0.0206488	0.230703	-3.16029
TES	-0.632044	18.1508	-2.63022	0.0207024	0.230703	-3.16251
ITGA7	-1.4559	15.1608	-2.62884	0.0207567	0.230703	-3.16476
COA7	0.525801	14.9321	2.62869	0.0207628	0.230703	-3.16502
NGDN	0.565496	13.91	2.62842	0.0207733	0.230703	-3.16545
SPATA13	-0.521162	13.4578	-2.62819	0.0207823	0.230703	-3.16582
ANAPC7	0.442124	16.0783	2.62817	0.0207833	0.230703	-3.16586
RRP7A	0.65244	14.6451	2.62736	0.0208153	0.230703	-3.16718
RRS1	0.808485	15.4774	2.62603	0.0208681	0.230703	-3.16936
CASP7	-0.618784	17.2239	-2.62576	0.0208787	0.230703	-3.1698
TAX1BP1	0.584449	15.179	2.6252	0.0209009	0.230703	-3.17071
LYST	-0.411611	13.7737	-2.62463	0.0209237	0.230703	-3.17165
MAP2	-0.693531	12.8037	-2.73364	0.0209354	0.230703	-3.05934
CMA1	-2.5972	16.3606	-2.62423	0.0209397	0.230703	-3.1723
PPOX	-0.825027	16.794	-2.62298	0.0209897	0.230889	-3.17435
XXYLT1	0.84816	13.0251	2.65196	0.0210131	0.230889	-3.14425
ACO1	-0.735437	18.5238	-2.62166	0.0210422	0.2309	-3.1765
NIF3L1	-0.517962	15.996	-2.61881	0.0211571	0.231848	-3.18117
UGCG	1.02901	12.6853	2.64628	0.0212351	0.232169	-3.14158
TPM4.1	0.833357	19.2292	2.61667	0.0212431	0.232169	-3.18465
BPHL	-0.797542	16.4063	-2.61547	0.0212916	0.232389	-3.18661
POGLUT2	0.819706	13.7213	2.64404	0.0213232	0.232423	-3.14509
GIPC3	-0.895931	14.4727	-2.67649	0.0214365	0.232707	-3.10487
PDK1	-1.2438	15.9167	-2.61188	0.0214378	0.232707	-3.19248
SEC22B	-0.566222	18.1518	-2.61185	0.0214388	0.232707	-3.19253
CNN1	-1.48911	19.2564	-2.61068	0.0214868	0.232707	-3.19445
POLR2E	0.433024	15.614	2.61056	0.0214916	0.232707	-3.19464
NR2C1	0.521477	13.2794	2.67192	0.0216126	0.233488	-3.13322
SLC25A22	0.576156	19.0482	2.60721	0.0216289	0.233488	-3.2001
MZB1	-2.22871	18.5018	-2.60632	0.0216654	0.233488	-3.20155
SGCD	-1.32501	16.4923	-2.60541	0.0217032	0.233488	-3.20305
MINPP1	0.399255	14.7975	2.60533	0.0217066	0.233488	-3.20318
SEPTIN1	-1.83598	16.4904	-2.63362	0.0217382	0.233521	-3.16142
BZW2	0.444108	16.1733	2.60246	0.021825	0.234146	-3.20785
PRKCH	-0.694398	13.3905	-2.62989	0.021889	0.234305	-3.16728
BID	0.616469	15.9165	2.59957	0.0219455	0.234305	-3.21257
TLR2	1.0405	15.0244	2.62836	0.0219507	0.234305	-3.16966
CLPTM1L	-0.549694	14.9107	-2.59906	0.0219668	0.234305	-3.2134
PLEKHA1	0.613468	13.8369	2.59857	0.0219873	0.234305	-3.21421
PODN	-1.78269	14.9389	-2.59759	0.0220281	0.234305	-3.2158
SNX18	-0.846417	16.0331	-2.59624	0.0220848	0.234305	-3.218
GIGYF1	-0.483354	14.9164	-2.59608	0.0220914	0.234305	-3.21826
LYAR	0.656001	14.784	2.59578	0.0221042	0.234305	-3.21875
MYO1C	-0.829571	18.4498	-2.59525	0.0221264	0.234305	-3.21962
NOP14	0.716262	15.3031	2.59301	0.0222208	0.235	-3.22327
COMMD2	-0.478152	16.2224	-2.59118	0.0222979	0.235034	-3.22624
POLD2	0.674829	14.8819	2.5908	0.0223143	0.235034	-3.22687
CAPZA1	-0.447642	17.909	-2.59034	0.0223338	0.235034	-3.22762
ABI3BP	-1.30463	15.6557	-2.61757	0.0223932	0.235034	-3.18656
RTF2	0.633656	14.4213	2.58871	0.0224028	0.235034	-3.23027
COPS8	-0.553363	16.1507	-2.58775	0.0224441	0.235034	-3.23184
NCSTN	0.577964	15.7432	2.5872	0.0224674	0.235034	-3.23273
EIF1AY	-0.933276	15.2121	-2.61458	0.0225172	0.235034	-3.20335
HEATR1	0.757662	14.3821	2.58592	0.0225222	0.235034	-3.23482
MMTAG2	0.735969	14.0114	2.58568	0.0225325	0.235034	-3.23521
PSAT1	0.579753	16.1741	2.58549	0.0225403	0.235034	-3.23551
SBNO1	0.517511	14.9698	2.58434	0.0225898	0.23525	-3.23739
TMEM201	0.733282	14.4792	2.58224	0.0226802	0.235693	-3.24082
PAPLN	-1.08323	13.9639	-2.58178	0.0226998	0.235693	-3.24156
CDC34	0.612822	13.3052	2.58084	0.0227403	0.235693	-3.24309
F13A1	-1.11211	17.7598	-2.58061	0.0227505	0.235693	-3.24347
STAU1	0.564358	16.9866	2.5796	0.022794	0.235693	-3.24511
ACAT2	-0.638955	17.3529	-2.57871	0.0228327	0.235693	-3.24656
NPM3	1.17196	15.23	2.57847	0.0228429	0.235693	-3.24695
SLC27A2	1.07439	15.0927	2.57683	0.0229143	0.235693	-3.24962
NXT1	0.471731	14.7116	2.57616	0.0229434	0.235693	-3.25071
ZC3H14	0.382233	16.1129	2.57407	0.0230347	0.235693	-3.25411
PATJ	0.532609	14.019	2.57343	0.0230627	0.235693	-3.25516
LTBP4	-1.24432	15.6693	-2.57341	0.0230634	0.235693	-3.25518
DHPS	0.916946	13.1053	2.57336	0.0230657	0.235693	-3.25527
MPV17	-0.628617	16.1966	-2.57331	0.0230676	0.235693	-3.25534
SP2	-0.635803	12.9507	-2.57287	0.0230869	0.235693	-3.25606
RSL1D1	0.787227	16.8639	2.57193	0.0231283	0.235693	-3.25759
NBEAL1	-0.875267	15.261	-2.57079	0.0231786	0.235693	-3.25945
FNDC3A	-0.577311	15.4664	-2.57078	0.0231789	0.235693	-3.25947
MUC5AC.3	-1.44549	17.5671	-2.63187	0.0232187	0.235693	-3.17083
DIDO1	0.412445	17.5392	2.56965	0.0232287	0.235693	-3.2613
BDH2	-1.45778	16.4	-2.56926	0.0232457	0.235693	-3.26193
TLK1	-0.369527	16.1885	-2.56864	0.0232734	0.235693	-3.26295
ADAM28	-1.45974	15.6047	-2.63002	0.0232954	0.235693	-3.17356
C1QTNF5	1.1971	14.6615	2.62656	0.0234401	0.236575	-3.20206
SLC44A1	-0.712408	16.1061	-2.56418	0.023471	0.236575	-3.2702
CRIP2	-1.08959	17.9049	-2.56354	0.0234995	0.236575	-3.27124
FPGS	0.855739	12.197	2.66621	0.0235129	0.236575	-3.16529
ERCC1	-0.447624	12.5476	-2.56292	0.0235273	0.236575	-3.27225
EMILIN1	-0.845326	18.6846	-2.5579	0.0237521	0.238299	-3.2804
SQOR	-0.754404	18.8012	-2.55779	0.023757	0.238299	-3.28057
SGCE	-1.34158	13.9605	-2.5567	0.0238064	0.238502	-3.28235
FEN1	0.712243	16.9015	2.55596	0.0238397	0.238543	-3.28355
WDR7	-0.468029	14.622	-2.55489	0.0238882	0.238736	-3.28529
ENPEP	0.814973	14.2361	2.55414	0.0239223	0.238785	-3.28651
PSD4	-0.670852	15.7781	-2.58051	0.0239797	0.239066	-3.24449
TNC variant protein	1.3652	17.9857	2.55106	0.0240624	0.239205	-3.29151
HK2.1	0.746211	16.2175	2.55105	0.0240628	0.239205	-3.29153
NUFIP2	0.557138	14.5979	2.55064	0.0240814	0.239205	-3.29219
IREB2	0.595828	14.4106	2.54935	0.0241403	0.239478	-3.29428
BORCS5	-0.398244	14.1687	-2.54811	0.024197	0.239478	-3.29629
SULT1B1	-1.79193	16.9987	-2.54771	0.0242154	0.239478	-3.29694
ACSM3	-1.23138	14.9759	-2.57498	0.0242261	0.239478	-3.25314
HNRNPA3	-0.835629	16.2083	-2.54559	0.0243132	0.239803	-3.30039
ANKLE2	0.434783	14.234	2.54549	0.0243176	0.239803	-3.30055
HBB.6	0.723366	15.087	2.54324	0.0244216	0.240441	-3.3042
KCTD14	-1.96167	15.6119	-2.54176	0.0244899	0.240441	-3.30659
DENND1C	-0.844338	14.1484	-2.54155	0.0244999	0.240441	-3.30694
CKB.1	-2.71248	19.2056	-2.54155	0.0244999	0.240441	-3.30695
STAM2	-0.36724	15.2709	-2.53849	0.024642	0.241228	-3.3119
DIPK2A	0.495348	14.1373	2.53822	0.0246549	0.241228	-3.31234
UBAP2L	0.437436	16.4381	2.53792	0.0246687	0.241228	-3.31282
WDR37	-0.710782	15.4393	-2.53578	0.0247689	0.241608	-3.31629
RUSF1	-0.525183	15.6459	-2.53553	0.0247805	0.241608	-3.31669
FITM2	0.775755	14.2286	2.535	0.0248055	0.241608	-3.31755
CAPRIN1	0.511134	17.2552	2.53457	0.0248257	0.241608	-3.31825
MCCC1	-1.35008	16.3068	-2.53321	0.02489	0.24184	-3.32047
KDM1A	0.43654	15.3411	2.53281	0.0249088	0.24184	-3.32111
THUMPD3	0.505211	15.8546	2.53156	0.0249676	0.242005	-3.32313
PACS1	-0.582681	17.1042	-2.53119	0.024985	0.242005	-3.32372
AATF	0.527832	15.3382	2.53023	0.0250305	0.242159	-3.32528
CCDC86	0.78682	15.1716	2.5284	0.0251174	0.242712	-3.32825
MAGED2	0.748599	14.7416	2.52748	0.0251614	0.242765	-3.32975
DKFZp686E191	-0.456083	16.6804	-2.52704	0.0251823	0.242765	-3.33046
CAPZA2	-0.475148	17.4958	-2.5264	0.0252128	0.242774	-3.33149
LYSMD3	-0.70655	12.7085	-2.62421	0.025276	0.243096	-3.21412
SLC12A6	-0.547189	13.3704	-2.52332	0.02536	0.24322	-3.33647
MECOM	-0.558328	16.1326	-2.52296	0.0253774	0.24322	-3.33706
TTC9	-0.806553	13.342	-2.54923	0.025404	0.24322	-3.29327
HEL-S-272	0.4868	16.8117	2.5212	0.0254618	0.24322	-3.3399
DIP2A	-0.539554	14.5214	-2.5207	0.0254862	0.24322	-3.34072
CUSTOS	0.848912	14.0839	2.54719	0.0254998	0.24322	-3.3095
POLRMT	1.0743	13.5961	2.5203	0.0255056	0.24322	-3.34137
LITAF	0.874906	15.3247	2.51929	0.025554	0.24322	-3.34299
IWS1	0.509048	15.0934	2.51884	0.0255758	0.24322	-3.34372
SMYD2	0.554537	12.9222	2.51816	0.0256091	0.24322	-3.34483
ARHGAP1	-0.503844	18.3607	-2.51689	0.0256706	0.24322	-3.34689
EVL	-1.23299	16.0334	-2.51621	0.0257036	0.24322	-3.34798
NOC4L	0.615172	14.7254	2.51606	0.0257106	0.24322	-3.34822
ALAD	-0.931499	16.4807	-2.5157	0.0257282	0.24322	-3.3488
PA2G4	0.534906	18.9002	2.51556	0.0257352	0.24322	-3.34904
RECK	-1.13257	14.9116	-2.51423	0.0257998	0.243341	-3.35118
GSTM4	-2.38796	15.3677	-2.53975	0.0258518	0.243341	-3.30803
CRISP3	1.13677	12.9937	2.61111	0.0258523	0.243341	-3.24458
COMMD10	-0.514485	15.901	-2.51286	0.025867	0.243341	-3.3534
TPM1.2	-0.950096	23.2625	-2.51033	0.0259907	0.244223	-3.35748
GTF2H1	0.389508	12.3724	2.50712	0.0261489	0.244962	-3.36267
PUS7	0.858312	14.9703	2.50705	0.0261527	0.244962	-3.3628
MED23	0.404911	13.8342	2.50576	0.0262164	0.244962	-3.36487
BLVRB.1	-0.95565	18.0344	-2.50529	0.0262399	0.244962	-3.36564
CYTH1	-0.38455	14.5149	-2.50515	0.0262468	0.244962	-3.36586
PLEKHA6.2	-0.550987	16.408	-2.5051	0.0262492	0.244962	-3.36594
TSPAN15	-0.704257	15.5596	-2.50383	0.0263119	0.245268	-3.36798
SUGP2	0.558911	17.2594	2.5025	0.0263782	0.245591	-3.37013
LTC4S	-1.10708	14.091	-2.55934	0.0264324	0.245591	-3.2778
ECH1	-1.71336	17.2796	-2.50132	0.0264373	0.245591	-3.37205
APCS	-1.87311	18.4154	-2.50007	0.0265	0.245591	-3.37407
RRAS	-0.843491	17.3476	-2.49941	0.0265327	0.245591	-3.37513
ASPHD2	-0.833264	13.5857	-2.5254	0.0265439	0.245591	-3.33034
DYRK1A	-0.514326	15.0744	-2.4981	0.0265984	0.245591	-3.37724
CD36	-1.21842	15.6988	-2.49795	0.0266062	0.245591	-3.37749
PFDN6	0.357812	16.9724	2.49773	0.026617	0.245591	-3.37783
CAPNS1	-0.513817	18.3847	-2.49597	0.0267056	0.245645	-3.38068
EIF1	-0.357134	17.5253	-2.49532	0.0267384	0.245645	-3.38172
HACD2	-0.620812	16.2798	-2.49502	0.0267537	0.245645	-3.38221
DLG3	-0.594044	14.6762	-2.49474	0.0267678	0.245645	-3.38266
MPHOSPH10	0.692195	14.1778	2.49464	0.026773	0.245645	-3.38283
MT1H	-1.24527	18.1919	-2.49359	0.0268263	0.245806	-3.38453
ANKRD22	-1.12112	17.0274	-2.4931	0.0268508	0.245806	-3.38531
CRYZ	-0.949	18.2143	-2.4922	0.0268967	0.2459	-3.38677
RHEB	0.42509	15.409	2.49161	0.0269266	0.2459	-3.38772
PCM1	0.553248	14.7175	2.49082	0.0269665	0.2459	-3.38898
IPO4	0.820398	15.4021	2.49008	0.0270045	0.2459	-3.39019
PDCD11	0.842914	17.626	2.4891	0.0270547	0.2459	-3.39177
EIF1AD	0.597985	14.0103	2.48885	0.027067	0.2459	-3.39216
TSPYL5	0.903827	13.5987	2.5147	0.0270716	0.2459	-3.34696
MTHFD1L	0.851298	16.4235	2.48787	0.0271173	0.246042	-3.39374
RPS4Y1	-0.864192	16.2269	-2.51162	0.0272256	0.246751	-3.36528
PIGU	0.838516	13.5659	2.51072	0.0272706	0.246885	-3.35314
JCAD	0.604635	14.2682	2.50975	0.0273194	0.247053	-3.36821
GRIPAP1	-0.441735	15.7513	-2.48268	0.0273845	0.247189	-3.40212
ITPKC	0.924615	12.9835	2.48215	0.0274118	0.247189	-3.40297
LSM12	0.360981	17.0959	2.48189	0.0274251	0.247189	-3.40339
HES1	0.721938	11.4452	2.47998	0.0275244	0.247194	-3.40647
MMP1	1.88019	15.3409	2.57433	0.0275413	0.247194	-3.29745
TEP1	-0.46032	17.838	-2.47911	0.0275692	0.247194	-3.40786
IKBIP	1.08002	16.6932	2.47857	0.0275972	0.247194	-3.40873
TANK	-0.497393	17.3439	-2.4774	0.0276585	0.247194	-3.41062
FUCA1	-1.09972	16.7705	-2.47596	0.0277334	0.247194	-3.41293
RETSAT	-0.590942	17.0846	-2.47586	0.0277391	0.247194	-3.41311
CARM1	0.516377	16.1539	2.47533	0.0277668	0.247194	-3.41396
PPP4R3B	0.50583	13.1933	2.4752	0.0277735	0.247194	-3.41416
UTP14A	0.583141	17.1451	2.47465	0.027802	0.247194	-3.41504
QSOX1	-1.02233	16.8681	-2.47444	0.0278131	0.247194	-3.41538
RPL26	-0.455558	19.7062	-2.47429	0.027821	0.247194	-3.41562
NRAS	-0.485051	14.9115	-2.4741	0.027831	0.247194	-3.41593
EML1	-1.17163	15.3295	-2.47365	0.0278549	0.247194	-3.41666
MYG1	0.703692	16.3476	2.47318	0.0278793	0.247194	-3.41741
PCNA	0.824615	17.8681	2.47217	0.0279325	0.247398	-3.41904
FLI1	-0.816636	12.7101	-2.56432	0.0280194	0.247899	-3.31182
CNP	-0.508127	17.1094	-2.46952	0.0280726	0.247924	-3.42331
TFF2	-2.85128	17.3235	-2.5254	0.0280829	0.247924	-3.32772
WARS2	-0.572509	15.0107	-2.46824	0.0281402	0.248162	-3.42536
FAM114A2	-0.586796	15.9325	-2.46753	0.028178	0.248228	-3.42651
IL16	-1.30307	15.8305	-2.46523	0.0283002	0.248402	-3.4302
RAB31	0.754254	16.053	2.46504	0.0283106	0.248402	-3.43051
ALDH1B1	-1.02182	16.8347	-2.4647	0.0283285	0.248402	-3.43105
FAM98B	-0.542827	17.9105	-2.46316	0.028411	0.248402	-3.43353
HNRNPM	0.626048	14.1836	2.46241	0.0284512	0.248402	-3.43474
IgH.19	-0.966863	15.963	-2.46184	0.0284816	0.248402	-3.43565
VPS4B	-0.494096	17.3641	-2.4612	0.0285162	0.248402	-3.43669
MTCL2	0.648965	12.2583	2.48608	0.0285341	0.248402	-3.40523
CZIB	-0.513553	16.5863	-2.46059	0.028549	0.248402	-3.43767
ADNP	0.546867	15.4192	2.45884	0.028643	0.248402	-3.44047
UGP2	-0.443826	17.9298	-2.45882	0.0286441	0.248402	-3.44051
GIMAP1	-0.958997	15.2772	-2.45842	0.0286657	0.248402	-3.44115
RETN	1.7325	14.3515	2.45819	0.0286781	0.248402	-3.44152
SKIC2.1	-0.447675	15.3226	-2.45756	0.0287125	0.248402	-3.44254
MAPK1	-0.396305	18.6179	-2.45732	0.0287255	0.248402	-3.44292
GSN.1	-0.887613	21.1228	-2.45517	0.0288417	0.248402	-3.44637
CRYL1	-0.888045	16.9115	-2.45458	0.028874	0.248402	-3.44732
SMDT1	-0.992427	16.0217	-2.45353	0.0289311	0.248402	-3.44901
PIGX	0.62646	12.7537	2.47759	0.0289825	0.248402	-3.40449
MAP3K5	-0.340593	14.4485	-2.45213	0.0290076	0.248402	-3.45126
ALDH1A1	-1.34744	20.069	-2.45193	0.0290185	0.248402	-3.45158
FLNC	-1.06613	19.308	-2.45112	0.0290628	0.248402	-3.45288
RNF14	-0.442127	15.1525	-2.45079	0.0290804	0.248402	-3.4534
TNS1.2	-1.32082	17.6414	-2.45062	0.0290898	0.248402	-3.45367
EPS15	-0.432378	16.577	-2.45054	0.0290943	0.248402	-3.45381
CPQ	-0.944773	16.4029	-2.4504	0.0291022	0.248402	-3.45404
ACADS	-1.46128	18.2584	-2.45029	0.0291079	0.248402	-3.4542
HMGCS2	-1.84809	17.988	-2.44978	0.0291362	0.248402	-3.45503
OSBPL7	-0.861675	16.4612	-2.47452	0.0291465	0.248402	-3.40924
DYNLT3	-0.617311	16.3457	-2.44935	0.0291594	0.248402	-3.45571
NDUFA7	-1.11292	17.5489	-2.44922	0.0291669	0.248402	-3.45593
CYGB	-0.899642	15.9959	-2.44916	0.0291701	0.248402	-3.45602
IVNS1ABP	0.41752	17.0291	2.44835	0.0292143	0.248519	-3.45731
C4orf33	-1.38832	15.3198	-2.44755	0.0292585	0.248608	-3.4586
SLC17A5	0.595442	14.3161	2.44662	0.0293096	0.248608	-3.46009
APEH	-0.51113	17.8612	-2.44583	0.0293536	0.248608	-3.46137
CIAO3	-0.358851	17.0749	-2.44536	0.0293796	0.248608	-3.46212
SNX5	-0.563174	17.3966	-2.44486	0.0294072	0.248608	-3.46293
CD247	-1.15655	14.1504	-2.49915	0.029428	0.248608	-3.36625
ALKBH1	0.857924	12.7269	2.58163	0.0294376	0.248608	-3.30814
CADPS	-0.580459	14.3151	-2.46827	0.0294825	0.248649	-3.4189
UTP15	0.612795	14.3686	2.44312	0.0295033	0.248649	-3.46571
DDX10	0.969917	14.3648	2.44193	0.0295694	0.248949	-3.46761
ADPRH	-0.64143	13.5008	-2.43916	0.029724	0.249731	-3.47206
PWP1	0.453801	15.5592	2.4391	0.0297273	0.249731	-3.47215
ECHDC2	-1.35677	16.1164	-2.46276	0.0297822	0.249731	-3.42742
RANBP1	0.477003	18.1523	2.43613	0.0298939	0.249731	-3.47692
CFP	0.948909	13.6893	2.46065	0.0298981	0.249731	-3.43069
PPM1A	-0.42452	16.406	-2.43595	0.029904	0.249731	-3.4772
RNMT	0.471223	15.1311	2.4353	0.0299406	0.249731	-3.47825
RSF1	0.365227	15.3394	2.43506	0.0299542	0.249731	-3.47863
WDR91	-0.656961	14.8759	-2.43485	0.0299659	0.249731	-3.47897
SETMAR	-0.578735	14.1128	-2.43482	0.0299677	0.249731	-3.47902
ATG5	-0.353329	15.3824	-2.43396	0.0300159	0.249878	-3.48039
RPL36A	0.538155	15.0147	2.43333	0.0300517	0.249887	-3.4814
FCHSD1	-0.492979	14.5274	-2.43286	0.0300781	0.249887	-3.48215
NCAPD2	0.982252	13.2833	2.43076	0.0301972	0.250622	-3.48552
SVIP	-0.942684	14.7803	-2.42838	0.0303326	0.250772	-3.48933
STS	-0.585308	15.776	-2.45153	0.0304022	0.250772	-3.44477
MMP9	1.70161	15.6708	2.42682	0.0304216	0.250772	-3.49182
NAXD	-0.944399	15.8846	-2.42681	0.0304222	0.250772	-3.49184
DHRS4	-0.843872	16.4542	-2.42676	0.0304252	0.250772	-3.49192
ERBIN	-0.45332	15.8285	-2.4265	0.0304399	0.250772	-3.49234
GSS.1	-0.686625	15.722	-2.4261	0.030463	0.250772	-3.49298
ABHD10	-0.682171	17.1304	-2.42563	0.03049	0.250772	-3.49374
PLEKHA7	-0.66835	17.2364	-2.4256	0.0304915	0.250772	-3.49378
ENTPD1	-0.904593	16.305	-2.42384	0.0305925	0.25092	-3.49659
POLA1	0.844131	14.2005	2.47705	0.0306094	0.25092	-3.4203
ARL15	-0.696012	14.8877	-2.42268	0.0306594	0.25092	-3.49846
PDIA4	-0.61246	20.4217	-2.42253	0.0306679	0.25092	-3.49869
DCUN1D3	0.500524	13.7878	2.42195	0.0307011	0.25092	-3.49961
UBR5	0.364737	15.6525	2.42173	0.030714	0.25092	-3.49997
SLC25A46	-0.585819	15.5416	-2.42155	0.0307242	0.25092	-3.50025
UBR1	-0.461035	16.1394	-2.41893	0.0308758	0.251906	-3.50444
RANGRF	-0.618057	13.5403	-2.41631	0.0310282	0.252256	-3.50863
HSPB8	-1.07595	14.507	-2.41623	0.031033	0.252256	-3.50877
MCAM	-0.79572	17.39	-2.4161	0.0310404	0.252256	-3.50897
HLA-C.10	1.52759	14.9326	2.54939	0.0310421	0.252256	-3.35799
TPM2	-1.09785	19.4946	-2.41524	0.0310908	0.2524	-3.51035
KANK2	-1.1477	16.523	-2.41458	0.0311294	0.252463	-3.51141
ACBD6	0.440983	14.0651	2.41369	0.0311814	0.252571	-3.51283
ABI3	-0.750868	14.5328	-2.41301	0.0312213	0.252571	-3.51392
EMG1	0.644346	14.6715	2.41175	0.0312952	0.252571	-3.51593
UBA7	-0.727251	15.7359	-2.41141	0.0313152	0.252571	-3.51647
NOP9	0.573418	15.6301	2.41119	0.0313278	0.252571	-3.51681
TMEM94	-0.581124	14.0916	-2.43515	0.0313281	0.252571	-3.47002
KLC4	-0.605132	16.2405	-2.41055	0.0313656	0.252624	-3.51784
RCN1	0.691387	18.1037	2.40977	0.0314113	0.252743	-3.51908
RPS29	-0.356218	17.2711	-2.40826	0.0315006	0.253071	-3.5215
TMEM205	-0.581898	17.8933	-2.40777	0.0315298	0.253071	-3.52228
GDPD1	-0.674029	17.1098	-2.40751	0.0315448	0.253071	-3.52269
ECHDC1	-0.900743	16.6821	-2.40567	0.0316538	0.253661	-3.52562
CCDC91	-0.479647	15.3269	-2.40505	0.0316908	0.253661	-3.52662
CCL5	-0.800752	14.4838	-2.42829	0.0317245	0.253661	-3.49526
IMP4	0.541891	14.6363	2.40376	0.0317678	0.253661	-3.52868
RPP25	0.503161	14.7085	2.40355	0.0317804	0.253661	-3.52902
PLCB1	-0.798821	14.0662	-2.42596	0.0318601	0.253661	-3.48419
PCCA	-1.60542	16.8845	-2.40206	0.031869	0.253661	-3.53139
SEC23B	-0.715087	17.4922	-2.40085	0.0319414	0.253661	-3.53332
RUFY3	-0.493763	14.821	-2.4005	0.0319626	0.253661	-3.53388
STARD3	0.637017	13.2615	2.48744	0.0319783	0.253661	-3.40709
HAUS6	0.547103	13.814	2.40012	0.0319855	0.253661	-3.53449
TMEM106B	0.571334	14.3746	2.40003	0.0319908	0.253661	-3.53463
FASTKD2	0.592135	17.9181	2.39886	0.0320611	0.253957	-3.5365
MAP7	0.483	17.113	2.39811	0.0321059	0.253957	-3.53769
DHX9	0.370792	18.4188	2.39786	0.0321213	0.253957	-3.5381
CALR	-0.45547	20.4743	-2.39684	0.0321826	0.254148	-3.53972
NES	-0.70198	15.4441	-2.39599	0.0322338	0.254148	-3.54107
DEFA4	1.80423	13.5044	2.41938	0.0322459	0.254148	-3.49431
TRNAU1AP	-0.403551	11.4928	-2.39498	0.0322947	0.254148	-3.54268
DYNLL2	-0.499414	18.9494	-2.39488	0.0323009	0.254148	-3.54284
ZNF503	0.834995	13.5189	2.48088	0.0323408	0.254217	-3.41633
KDM3B	0.418752	16.6959	2.3927	0.0324333	0.254367	-3.54632
B2M	-0.871198	20.9186	-2.39263	0.0324376	0.254367	-3.54643
COPS4	-0.3248	17.4967	-2.39152	0.0325051	0.254367	-3.5482
ERCC2	0.385005	14.6721	2.39116	0.0325267	0.254367	-3.54876
GMPS	0.463915	16.6293	2.39072	0.0325537	0.254367	-3.54947
COPS5	-0.407567	15.9561	-2.39067	0.0325566	0.254367	-3.54954
SQSTM1	0.69395	15.4199	2.38979	0.0326103	0.254367	-3.55094
GALNT6	-0.683883	17.1645	-2.38956	0.0326246	0.254367	-3.55132
TOMM34	0.846408	15.9821	2.38931	0.0326399	0.254367	-3.55172
AQP3	1.49174	12.9139	2.44014	0.0326861	0.254485	-3.45263
ACAD8	-0.957613	15.9154	-2.38712	0.0327744	0.254876	-3.55521
PRDM16	-0.450498	14.2849	-2.41008	0.0327987	0.254876	-3.5086
ITGAM	1.04749	16.3583	2.3862	0.0328307	0.254883	-3.55667
DEPTOR	-0.698284	14.9046	-2.38462	0.0329281	0.255322	-3.55919
SELENON	0.509696	12.9526	2.43562	0.0329499	0.255322	-3.48209
GSTO1	0.417243	19.4845	2.38274	0.0330442	0.255811	-3.56218
PPIP5K1	-0.622644	15.5132	-2.38125	0.0331365	0.256034	-3.56455
SMNDC1	0.444973	14.7762	2.38065	0.0331736	0.256034	-3.5655
DDAH1	-0.779521	19.4627	-2.38044	0.0331867	0.256034	-3.56583
DMAC2L	-0.900234	15.8839	-2.38013	0.0332061	0.256034	-3.56633
CYFIP1	-0.484921	17.3111	-2.37959	0.0332396	0.256034	-3.56719
PTPRCAP	-1.36818	15.6599	-2.40243	0.033261	0.256034	-3.52036
RFC4	0.64069	15.1804	2.37848	0.0333084	0.256158	-3.56894
FUBP3	0.363896	17.6293	2.3768	0.0334138	0.256636	-3.57163
JAM3	-0.808566	14.5974	-2.37598	0.0334645	0.256636	-3.57292
SEMA4D	-0.690329	15.669	-2.37527	0.033509	0.256636	-3.57405
ARHGAP10	-0.654098	14.5644	-2.37526	0.03351	0.256636	-3.57407
HLA-DPA1	-1.54509	16.1763	-2.45981	0.033532	0.256636	-3.46162
OXCT1	-1.78015	17.0703	-2.37341	0.0336259	0.256636	-3.577
CPTP	-0.844238	14.4688	-2.3731	0.0336458	0.256636	-3.57751
UBE2J1	-1.21991	14.3941	-2.37302	0.0336509	0.256636	-3.57763
RBM34	0.381513	14.2686	2.37194	0.0337185	0.256636	-3.57934
SNTB1	-1.01258	15.1793	-2.37193	0.0337195	0.256636	-3.57936
SLC7A5	0.942941	14.4597	2.37073	0.0337953	0.256636	-3.58127
AHCYL2	-0.736263	18.4692	-2.37003	0.0338391	0.256636	-3.58237
PFDN2	0.394994	17.0051	2.36994	0.0338452	0.256636	-3.58252
VBP1	0.38151	16.1323	2.36938	0.0338806	0.256636	-3.58341
HSPA12A	-0.80957	14.9042	-2.36918	0.0338931	0.256636	-3.58373
CPOX	0.457619	15.1357	2.36904	0.033902	0.256636	-3.58395
PHYHD1	-1.37046	14.5266	-2.39162	0.0339242	0.256636	-3.53694
H1-0	-0.792941	20.0436	-2.36851	0.0339357	0.256636	-3.58479
POLR1B	0.670222	14.82	2.36738	0.0340075	0.256882	-3.58659
KIN	0.626976	13.394	2.36701	0.0340309	0.256882	-3.58717
CBR1	-1.19606	19.1523	-2.36622	0.0340811	0.256943	-3.58842
ISOC1	-0.478916	16.5724	-2.36556	0.0341235	0.256943	-3.58948
UAP1L1	0.579949	15.9634	2.3654	0.0341334	0.256943	-3.58972
DOCK8	-0.765506	14.8545	-2.36416	0.0342127	0.257252	-3.59169
SPTLC1	0.43114	16.3834	2.36335	0.0342644	0.257252	-3.59298
IFT140	-0.472772	13.0392	-2.38605	0.0342712	0.257252	-3.54549
DENND4C	-0.365191	16.1871	-2.36254	0.0343168	0.257252	-3.59427
DCTN2.1	-0.409359	17.7893	-2.36181	0.0343632	0.257252	-3.59542
CDK5RAP3	-0.551363	16.3642	-2.36123	0.034401	0.257252	-3.59635
HK2	0.551729	11.9933	2.44469	0.0344133	0.257252	-3.48323
SRFBP1	0.596745	16.1113	2.36084	0.0344261	0.257252	-3.59697
HADHB	-0.799705	20.1009	-2.35976	0.0344952	0.257338	-3.59868
BRAT1	0.505579	14.1089	2.35968	0.0345007	0.257338	-3.59881
PCCB	-1.37361	18.4673	-2.35866	0.0345667	0.257566	-3.60043
COBLL1	-1.19585	18.3762	-2.35801	0.0346081	0.257566	-3.60145
REEP5	-0.643329	18.1881	-2.35774	0.0346257	0.257566	-3.60188
UPP1	0.722071	14.253	2.37904	0.034712	0.25778	-3.57152
ATG12	-0.426164	15.0029	-2.35632	0.0347175	0.25778	-3.60413
CKMT1A	-1.02271	19.3057	-2.35395	0.0348721	0.258693	-3.6079
MIER1	-0.435674	15.8535	-2.35321	0.0349202	0.258815	-3.60907
DOCK10	-0.692332	14.5138	-2.35267	0.034955	0.258838	-3.60991
AGAP1.1	0.62179	12.1567	2.37364	0.0350559	0.25935	-3.57987
MMAA	-0.534011	14.2955	-2.34998	0.0351311	0.259519	-3.61418
COL18A1	-0.660509	17.6693	-2.34981	0.0351422	0.259519	-3.61444
NDUFA3	-1.11788	15.4544	-2.34766	0.0352839	0.26002	-3.61786
PIK3C2A	0.514247	14.8642	2.34758	0.035289	0.26002	-3.61798
CTSB	0.720089	19.3173	2.34708	0.0353219	0.26002	-3.61877
SPATS2	0.426062	14.1792	2.34642	0.0353658	0.26002	-3.61982
CEMIP2	0.371968	15.0391	2.34631	0.0353726	0.26002	-3.61999
NDC1	0.580606	13.3812	2.34508	0.0354544	0.26002	-3.62194
AADAC	-0.956459	15.2899	-2.39383	0.0354866	0.26002	-3.52015
SNX2	-0.478164	17.2573	-2.34428	0.035507	0.26002	-3.6232
NSF	-0.557206	18.0243	-2.34391	0.0355318	0.26002	-3.62379
ZC3HAV1L	0.628287	15.8527	2.34178	0.0356729	0.26002	-3.62715
PPP1CB	-0.401034	16.2973	-2.34132	0.0357037	0.26002	-3.62789
WDR81	-0.602609	16.0753	-2.34107	0.0357203	0.26002	-3.62828
CBLIF	-2.90435	15.115	-2.34003	0.0357899	0.26002	-3.62993
MTPAP	0.344511	15.633	2.33886	0.0358682	0.26002	-3.63178
TSC22D4	-0.533779	16.065	-2.33876	0.0358748	0.26002	-3.63194
PRPF3	0.344045	16.2213	2.33867	0.035881	0.26002	-3.63209
P3H3	1.09026	13.6761	2.36042	0.035911	0.26002	-3.60025
CSRP1	-1.12104	19.5268	-2.33771	0.0359453	0.26002	-3.6336
MCMBP	0.679024	14.7431	2.33642	0.0360314	0.26002	-3.63563
SYP	-0.743367	14.0157	-2.41765	0.0360469	0.26002	-3.50517
ADCY5	-0.556389	14.9635	-2.33617	0.0360487	0.26002	-3.63604
CYFIP2	-0.99622	14.6442	-2.33604	0.0360574	0.26002	-3.63624
RHOA	-0.536663	18.8559	-2.33588	0.0360678	0.26002	-3.63649
RBM12B	0.425926	16.1555	2.33566	0.0360827	0.26002	-3.63684
LPXN	-1.06304	14.4341	-2.33548	0.0360947	0.26002	-3.63712
SUN2	-0.420781	16.3976	-2.33518	0.0361152	0.26002	-3.6376
NOL10	0.735199	14.921	2.33509	0.0361209	0.26002	-3.63773
METTL1	0.64857	14.3154	2.33404	0.0361918	0.26002	-3.6394
CDKN1B	-0.793453	14.3298	-2.33397	0.0361967	0.26002	-3.63951
FAP	1.67342	13.9889	2.38219	0.0362264	0.26002	-3.56978
NVL	0.489095	14.0243	2.33321	0.0362476	0.26002	-3.6407
PRKAR1A	-0.426408	17.6119	-2.33304	0.0362593	0.26002	-3.64098
SLC25A6	-0.480939	17.607	-2.33268	0.0362835	0.26002	-3.64154
CEACAM1	1.18703	14.3156	2.33213	0.036321	0.26002	-3.64242
SMC2	0.798842	15.4214	2.3321	0.0363233	0.26002	-3.64247
UQCRQ	-0.920241	19.6534	-2.33096	0.0363999	0.260124	-3.64425
SULF2	1.34164	13.4098	2.45203	0.0364381	0.260124	-3.48991
FGD4	-1.36772	17.2684	-2.33004	0.0364627	0.260124	-3.64572
CYP20A1	-0.479072	17.1332	-2.3291	0.0365264	0.260124	-3.64719
VANGL1	0.68689	12.616	2.50295	0.0365277	0.260124	-3.44698
THOC2	0.510902	15.1551	2.32873	0.0365516	0.260124	-3.64778
MKI67	0.921674	15.3176	2.3286	0.0365606	0.260124	-3.64799
LRRFIP1	-0.415193	16.6221	-2.32742	0.0366413	0.260378	-3.64986
RAB18	-0.34818	17.3819	-2.32701	0.0366693	0.260378	-3.6505
DDX52	1.02591	15.0105	2.32668	0.0366918	0.260378	-3.65102
SGMS1	0.703428	12.2911	2.37353	0.0367865	0.260647	-3.54966
MAK16	0.678076	14.0127	2.32484	0.0368179	0.260647	-3.65393
GNB2.1	-0.592501	17.5713	-2.32435	0.0368514	0.260647	-3.6547
LDHA	0.640696	21.6424	2.32426	0.0368572	0.260647	-3.65483
RDH11	-0.490886	16.1374	-2.32315	0.0369337	0.260962	-3.65659
ALDH6A1	-1.75389	17.6329	-2.32192	0.0370185	0.261207	-3.65853
ERCC4	-0.429433	14.4441	-2.32151	0.0370469	0.261207	-3.65918
GALK2	-0.72466	17.5161	-2.32125	0.0370648	0.261207	-3.65959
PBK	1.53731	14.1626	2.4009	0.0370962	0.261207	-3.5457
SEPTIN6	-1.20569	14.6347	-2.31866	0.0372437	0.26202	-3.66367
FGD2	-0.744477	14.409	-2.33961	0.0372973	0.262171	-3.63227
HIBCH	-0.637	17.9478	-2.31613	0.0374195	0.262494	-3.66765
INPP4A	-0.548955	14.7597	-2.31601	0.0374279	0.262494	-3.66784
DUSP3	-0.460224	16.9041	-2.31559	0.0374574	0.262494	-3.66851
COPS3	-0.301185	18.4345	-2.31538	0.0374716	0.262494	-3.66883
PTPRA	-0.481383	14.9791	-2.31432	0.0375459	0.262702	-3.67051
ADAR	0.438653	18.0423	2.31393	0.0375735	0.262702	-3.67113
IVD	-0.754372	18.0508	-2.31358	0.0375977	0.262702	-3.67167
GK	0.837572	16.4069	2.31304	0.0376353	0.26274	-3.67252
TRAPPC10	-0.43289	15.0955	-2.31221	0.0376935	0.262884	-3.67383
CLSTN1.1	0.804107	13.9837	2.31181	0.037722	0.262884	-3.67447
HADHA	-0.681505	18.4799	-2.31137	0.0377525	0.262884	-3.67515
PARD6B	0.746818	15.2968	2.3097	0.0378699	0.263478	-3.67778
STK32C	1.12999	14.0714	2.38785	0.0379349	0.263706	-3.54692
GSTM3	-0.914023	18.4101	-2.30747	0.0380274	0.264124	-3.68129
ETFDH	-1.32646	19.7275	-2.30677	0.0380774	0.264247	-3.68241
GCLC	-0.491889	16.2058	-2.30601	0.0381312	0.264354	-3.6836
CNRIP1	-1.13347	14.5322	-2.30563	0.0381576	0.264354	-3.68419
ANKRD44	-0.667624	15.4277	-2.30508	0.0381968	0.264402	-3.68506
PGM1	-0.638947	17.8853	-2.30347	0.0383114	0.264818	-3.68759
CAPN5	-0.855845	16.7706	-2.30333	0.0383217	0.264818	-3.68782
TRIP13	0.927761	14.084	2.30164	0.0384417	0.265294	-3.69046
ME1	-1.25468	18.329	-2.3012	0.0384736	0.265294	-3.69116
YIPF3	-0.535176	14.6097	-2.30099	0.0384884	0.265294	-3.69149
RAB1B	-0.437552	17.5952	-2.30009	0.0385525	0.265294	-3.6929
CAV2	-1.03111	15.2142	-2.30009	0.0385529	0.265294	-3.6929
SULT1A2	-1.16039	17.915	-2.2989	0.0386382	0.265658	-3.69477
CHURC1	0.549181	13.5545	2.29759	0.0387323	0.266081	-3.69683
H2BC15	-0.989441	13.0792	-2.37509	0.0387727	0.266135	-3.56477
ENPP2	-0.773457	13.7023	-2.31753	0.0388247	0.266268	-3.65005
CTDSP2	0.913422	13.5242	2.41261	0.0388804	0.266427	-3.54325
GNL2	0.70743	15.9008	2.2949	0.0389265	0.266519	-3.70106
NDUFS4	-1.04019	17.2322	-2.29357	0.039023	0.266923	-3.70315
ARMCX1	-0.710564	13.5751	-2.29318	0.0390507	0.266923	-3.70375
TNPO2 variant protein	0.305128	15.2427	2.28996	0.0392853	0.268302	-3.70882
LGALS9C	-1.33982	13.4625	-2.33542	0.0393518	0.268315	-3.6049
RPL37A	-0.292196	18.6965	-2.28826	0.0394094	0.268315	-3.71148
NIP7	0.778968	15.2064	2.2882	0.0394138	0.268315	-3.71158
ELN	-1.50861	16.1826	-2.33399	0.0394514	0.268315	-3.60697
ATP11A	0.88973	14.7801	2.30844	0.0394712	0.268315	-3.68008
SAAL1	0.772256	13.1297	2.28724	0.0394841	0.268315	-3.71308
TC2N	-0.60155	14.7562	-2.30706	0.0395696	0.268476	-3.66594
RIF1	0.589903	15.6029	2.30701	0.0395735	0.268476	-3.66603
VAT1L	-0.986368	13.7803	-2.33176	0.039607	0.268481	-3.61019
PNPT1	0.448066	16.1172	2.28444	0.0396902	0.268821	-3.71748
GNPAT	0.721561	14.3693	2.28359	0.0397525	0.268899	-3.71881
FGGY	-0.5413	14.3246	-2.30348	0.0398274	0.268899	-3.67137
CYB5R1	-1.53931	18.0544	-2.28249	0.039834	0.268899	-3.72054
CRMP1	-0.726134	14.3373	-2.28142	0.0399127	0.268899	-3.72221
CYBRD1	-1.05783	15.8919	-2.28047	0.0399833	0.268899	-3.7237
MANSC1	-0.64271	14.2717	-2.27983	0.040031	0.268899	-3.72471
MTAP.1	-0.44138	16.9973	-2.27979	0.0400336	0.268899	-3.72476
TIPRL	0.288779	16.911	2.27958	0.0400491	0.268899	-3.72509
HSPA1A	-0.960013	16.9698	-2.27911	0.0400841	0.268899	-3.72583
GRSF1	0.703129	15.4898	2.27791	0.0401733	0.268899	-3.7277
CUL4A	0.509807	17.0736	2.27768	0.040191	0.268899	-3.72808
PRAG1	0.487178	13.4721	2.27725	0.0402226	0.268899	-3.72874
CLP1	0.515228	14.9923	2.2769	0.0402486	0.268899	-3.72928
TTC39C	-0.479943	13.6295	-2.2769	0.040249	0.268899	-3.72929
MCM4.1	0.970376	15.689	2.27625	0.0402973	0.268899	-3.73031
HAAO	-1.05871	18.4887	-2.27621	0.0403007	0.268899	-3.73038
AGPS	0.599985	15.8017	2.27564	0.0403427	0.268899	-3.73126
TMPPE	-0.491787	14.3371	-2.27544	0.0403583	0.268899	-3.73158
NHERF2.1	-0.812974	15.2542	-2.27491	0.0403975	0.268899	-3.7324
RSL24D1	0.699955	14.9832	2.27487	0.0404008	0.268899	-3.73247
TIMM23	0.356719	14.9746	2.27464	0.040418	0.268899	-3.73283
PLCG2	-0.980175	16.3396	-2.27454	0.0404252	0.268899	-3.73298
CAPZB	-0.369808	19.3696	-2.274	0.0404655	0.268947	-3.73382
PRPF19	0.441364	18.0736	2.27304	0.0405382	0.269171	-3.73534
LCK	-0.747461	16.0193	-2.27268	0.040565	0.269171	-3.7359
SYNPO2.2	-1.53559	13.606	-2.31632	0.0407016	0.269712	-3.6325
TOM1L1	-0.870654	15.4414	-2.27004	0.0407639	0.269712	-3.74003
H4C1	-0.524165	23.9304	-2.26988	0.0407763	0.269712	-3.74028
EPB41L4B	-0.754203	14.1691	-2.26976	0.0407849	0.269712	-3.74046
CCDC97	0.323478	14.6837	2.26897	0.0408449	0.269712	-3.7417
BCL2L14	-0.598445	14.6829	-2.26867	0.0408678	0.269712	-3.74218
EDEM3	-0.596179	16.0054	-2.26854	0.0408775	0.269712	-3.74238
GATD1	-0.422607	15.6005	-2.26702	0.0409926	0.270206	-3.74475
WDR44	-0.387707	15.0644	-2.26668	0.0410184	0.270206	-3.74528
GJA1	0.796236	13.8572	2.26486	0.0411569	0.270758	-3.74812
UNG	0.678974	15.3068	2.26471	0.0411685	0.270758	-3.74836
PPM1G	0.446409	17.4677	2.26132	0.0414277	0.272052	-3.75366
GGA1	-0.332059	16.4946	-2.26127	0.0414318	0.272052	-3.75374
MCM2	0.973767	16.1203	2.2602	0.0415135	0.272336	-3.7554
LMF1	-0.726684	12.7102	-2.25984	0.0415417	0.272336	-3.75598
TANC2	0.813033	13.6054	2.30411	0.0415883	0.272423	-3.68566
PRIM2	0.62182	14.2718	2.33247	0.0417043	0.272965	-3.64294
SEC31A	-0.64326	16.7597	-2.41618	0.0418421	0.273234	-3.55603
PDIA3	-0.50834	21.4835	-2.25577	0.0418554	0.273234	-3.76233
TPRG1L	0.573754	13.798	2.25551	0.0418754	0.273234	-3.76273
COG8	-0.339198	15.3577	-2.25501	0.041914	0.273234	-3.7635
SLC11A2	1.35098	13.1225	2.32922	0.0419363	0.273234	-3.64755
ANXA5	-0.487326	20.8773	-2.2542	0.0419769	0.273234	-3.76477
FCF1	0.630706	13.9371	2.27444	0.0419794	0.273234	-3.73198
ITIH5	-1.4137	16.2989	-2.25295	0.0420743	0.273633	-3.76672
THAP4	-1.3948	16.0863	-2.2725	0.0421272	0.27376	-3.71827
ZFR	0.442293	16.183	2.25086	0.0422373	0.274112	-3.76998
HLA-DRB1.13	-1.17613	17.8558	-2.25072	0.0422485	0.274112	-3.77021
PPHLN1	0.452137	15.1956	2.2491	0.0423754	0.274717	-3.77274
NSD1	0.860049	10.794	2.32174	0.0424761	0.274982	-3.65815
PSPH	0.678961	15.7279	2.24772	0.0424835	0.274982	-3.77488
PIN4	-0.492988	15.4561	-2.24707	0.0425343	0.275093	-3.77589
RBM17	0.422263	15.8206	2.24643	0.0425848	0.275202	-3.77689
NUP37	0.502399	15.4769	2.24455	0.0427327	0.27594	-3.77981
IFI27L2	0.712203	11.644	2.24412	0.0427673	0.275945	-3.78049
CPSF1	0.407142	16.0496	2.24323	0.0428372	0.276179	-3.78187
ANKRD13D	-0.930498	13.6067	-2.24217	0.0429217	0.276329	-3.78353
MCM3.1	0.860956	15.7466	2.24154	0.0429711	0.276329	-3.7845
HK1	-0.713419	17.9304	-2.24078	0.0430316	0.276329	-3.78569
CDK5RAP2	0.395256	12.4111	2.26056	0.0430462	0.276329	-3.73627
ECHS1.1	-0.792945	18.5089	-2.24023	0.0430751	0.276329	-3.78654
PPP1R10	0.396054	14.8494	2.24013	0.0430837	0.276329	-3.78671
CST3	-0.991289	17.6049	-2.23984	0.0431069	0.276329	-3.78716
MRC1	-0.638731	15.6812	-2.23953	0.043131	0.276329	-3.78763
RAP2A	0.76668	11.7052	2.31179	0.0432036	0.276428	-3.6531
ANKRD27	0.424741	13.396	2.23849	0.0432141	0.276428	-3.78925
BAZ1B	0.512242	15.5679	2.238	0.0432535	0.276464	-3.79002
MAPRE2	-0.569045	16.0595	-2.23669	0.0433578	0.276914	-3.79205
GLUD1	-0.591873	18.8642	-2.23545	0.0434576	0.277133	-3.79399
IAH1	-0.59391	16.88	-2.23517	0.0434803	0.277133	-3.79443
LTBP3	0.782467	13.4202	2.2546	0.0435123	0.277133	-3.76215
DLG5	0.475702	13.5693	2.25423	0.0435418	0.277133	-3.76272
NAT10	0.412351	14.4654	2.23378	0.0435918	0.277133	-3.79658
GPD2	-0.645164	17.1796	-2.23334	0.0436269	0.277133	-3.79726
HSPA14	0.372229	15.9246	2.23292	0.0436606	0.277133	-3.79791
SELENOT	-0.438839	14.9392	-2.23283	0.0436684	0.277133	-3.79806
RAB5C	-0.413665	18.051	-2.23133	0.0437894	0.277133	-3.80039
TCIRG1	0.70638	15.8222	2.23059	0.0438492	0.277133	-3.80154
DNMT3A	0.614065	13.2084	2.27348	0.0438937	0.277133	-3.73083
WDR24	-0.470624	14.8037	-2.22996	0.0438997	0.277133	-3.80251
B4GALNT3	-1.12137	14.8197	-2.24934	0.0439282	0.277133	-3.75318
BRAP	0.392348	13.6603	2.22895	0.043982	0.277133	-3.80409
PCID2	0.503124	14.3963	2.22853	0.0440158	0.277133	-3.80473
FCSK	-0.515609	15.1602	-2.22821	0.0440422	0.277133	-3.80524
SERINC5	0.838657	13.0379	2.30038	0.0440535	0.277133	-3.68837
SCOC	-0.78955	12.6995	-2.33658	0.0440568	0.277133	-3.64588
BEND3	0.66481	13.5908	2.2712	0.0440707	0.277133	-3.73419
NGLY1	-0.505546	17.4302	-2.22747	0.0441021	0.277133	-3.80638
ANK2	-1.37118	14.7851	-2.26965	0.0441906	0.277133	-3.69972
UGT1A10	-1.38664	15.2842	-2.26933	0.0442156	0.277133	-3.70018
SLC39A11	-0.948667	15.9512	-2.22597	0.0442242	0.277133	-3.80871
APOA4.1	1.05301	15.3417	2.2454	0.0442418	0.277133	-3.75911
INTS13	0.305708	15.8351	2.22547	0.0442656	0.277133	-3.8095
SCO1	-0.713255	16.9546	-2.22537	0.0442734	0.277133	-3.80965
MOCS2	-1.15957	12.837	-2.29613	0.0443737	0.277213	-3.67489
MPO	1.29225	19.7528	2.22412	0.0443756	0.277213	-3.81159
FKBP4	0.427313	17.87	2.22349	0.0444271	0.277213	-3.81256
PREB	-0.445951	15.8592	-2.22316	0.0444546	0.277213	-3.81308
MDH1	-0.93092	19.9481	-2.22304	0.0444638	0.277213	-3.81326
STIMATE-MUSTN1	-0.696577	14.1527	-2.33063	0.0444896	0.277213	-3.64389
MAPRE3	-0.698123	15.0255	-2.22185	0.044562	0.277284	-3.81511
RPL10.1	-1.08266	13.9126	-2.24091	0.0446011	0.277284	-3.76585
CDK13	0.506123	13.0678	2.22135	0.0446029	0.277284	-3.81589
ACOX2	1.08904	12.9911	2.32831	0.0446593	0.277357	-3.64698
MTFR1L	-0.696251	14.5407	-2.2202	0.0446976	0.277357	-3.81767
SAMHD1	-0.773467	18.37	-2.21966	0.0447423	0.277357	-3.81851
PSIP1	-0.65859	18.858	-2.21956	0.0447503	0.277357	-3.81866
TMEM19	-0.681179	17.1837	-2.21814	0.0448672	0.277437	-3.82086
PTGFRN	-0.502792	18.1076	-2.21797	0.0448814	0.277437	-3.82112
CYLD	-0.395336	13.9244	-2.21778	0.0448975	0.277437	-3.82142
PLXNB2	-0.370606	17.8504	-2.21747	0.0449226	0.277437	-3.82189
BRIX1	0.689479	15.7451	2.21696	0.0449651	0.277437	-3.82269
KYAT3	-0.928863	15.424	-2.21648	0.0450052	0.277437	-3.82344
RUNX2	-0.792327	13.954	-2.25901	0.0450259	0.277437	-3.74282
BCL2L1	0.501237	14.8228	2.21585	0.0450576	0.277437	-3.82442
DCTN1	-0.393369	16.988	-2.2154	0.0450945	0.277437	-3.82511
HIP1R	-0.928021	17.6157	-2.2153	0.0451025	0.277437	-3.82526
FHIP1A	-1.58917	11.0003	-2.36708	0.0451874	0.277578	-3.61777
ELMO1	-0.785923	15.242	-2.21421	0.0451934	0.277578	-3.82695
SELENOF	-0.437012	16.4887	-2.21319	0.0452785	0.277892	-3.82853
STAM	-0.33676	17.7508	-2.21251	0.045335	0.277958	-3.82958
RBBP7	0.507376	16.224	2.21156	0.0454149	0.277958	-3.83106
NR2C2AP	0.431354	15.0689	2.21155	0.0454152	0.277958	-3.83107
TMED9	-0.520427	19.148	-2.21143	0.0454254	0.277958	-3.83126
H1-10	-0.749976	17.7063	-2.20955	0.0455831	0.278715	-3.83417
FEM1B	0.597011	13.1301	2.27938	0.0456591	0.278971	-3.69815
OPA3	-0.738958	16.479	-2.20786	0.0457249	0.279001	-3.83678
SCFD1	-0.375348	16.6993	-2.20746	0.0457592	0.279001	-3.83741
WDR3	0.692638	13.9631	2.20737	0.0457664	0.279001	-3.83754
RPS27L	-0.419441	19.0807	-2.20616	0.0458683	0.279414	-3.83941
COX15	0.505945	14.2325	2.20532	0.0459397	0.279641	-3.84072
RASAL3	-0.828387	15.4596	-2.20458	0.0460019	0.279793	-3.84186
ARFIP1	-0.592881	16.4236	-2.20421	0.0460332	0.279793	-3.84243
MTPN	-0.424722	18.0669	-2.20372	0.0460754	0.279841	-3.8432
GFPT1	-0.717425	18.5339	-2.20262	0.0461684	0.27998	-3.8449
CIAPIN1	0.342158	18.3559	2.20225	0.0461996	0.27998	-3.84546
TYK2	-0.382911	14.9883	-2.20224	0.046201	0.27998	-3.84549
MCM6	0.918827	16.3233	2.20174	0.0462434	0.28003	-3.84626
MBLAC1	-0.581901	13.8053	-2.21993	0.0463203	0.280128	-3.81466
CD34	-0.921318	16.0665	-2.20067	0.0463346	0.280128	-3.84791
LTF	1.68394	15.3702	2.21943	0.0463624	0.280128	-3.79809
NIPSNAP3A	-0.82706	16.0586	-2.19982	0.0464071	0.280143	-3.84923
PRKAA1	-0.45248	16.1173	-2.19913	0.0464656	0.280143	-3.85029
RAB1A	-0.308302	19.4123	-2.19911	0.0464677	0.280143	-3.85032
DENND5B	-0.655582	13.6647	-2.34755	0.0465914	0.280681	-3.64232
FAM3D	-1.57245	17.0593	-2.19725	0.0466266	0.280687	-3.85319
ALCAM	-1.01911	15.6111	-2.19674	0.0466706	0.280745	-3.85398
LRCH4	-0.405699	14.8611	-2.19569	0.0467609	0.281081	-3.85561
NFRKB	-0.306805	13.3913	-2.19505	0.0468152	0.281201	-3.85658
LAT	-0.872251	13.8488	-2.26357	0.0469055	0.281536	-3.72007
AK4	-0.920923	21.1687	-2.19323	0.0469722	0.28173	-3.85939
SSR3	-1.11138	16.395	-2.19126	0.0471428	0.282536	-3.86244
SYPL1	-0.600371	16.422	-2.19063	0.0471974	0.282536	-3.86341
LAS1L	0.458189	15.2487	2.19028	0.0472275	0.282536	-3.86395
PLAUR	0.955466	13.7855	2.18964	0.0472837	0.282536	-3.86494
SCCPDH	-0.609533	16.8476	-2.1893	0.0473126	0.282536	-3.86546
FASTKD5	0.402291	15.7026	2.18929	0.047314	0.282536	-3.86548
NDUFA2	-0.887745	17.2426	-2.18788	0.0474366	0.283062	-3.86766
CYB5R4	0.458635	14.6329	2.25604	0.0475113	0.2833	-3.75091
HK3	0.994085	14.777	2.18643	0.0475629	0.283316	-3.86989
HSP90AB1	0.373057	21.1243	2.18596	0.0476042	0.283316	-3.87062
LRBA	-0.41107	17.207	-2.1853	0.0476618	0.283316	-3.87163
KDM2A	0.373115	14.2123	2.18489	0.0476978	0.283316	-3.87226
MTFMT	-0.547588	12.2784	-2.18451	0.047731	0.283316	-3.87285
BAZ2A	0.778904	14.4928	2.18371	0.0478014	0.283316	-3.87408
NUBPL	-0.617092	15.6152	-2.18367	0.0478046	0.283316	-3.87414
MED30	0.423878	15.0912	2.1833	0.0478371	0.283316	-3.87471
LNX2	0.837558	14.9079	2.25104	0.0479168	0.283316	-3.73743
FTSJ3	0.580688	15.1065	2.18195	0.0479557	0.283316	-3.87679
MRGPRF	-1.37798	14.5947	-2.22298	0.0479659	0.283316	-3.76657
RPL36	-0.36965	17.61	-2.1818	0.0479689	0.283316	-3.87702
IRF2BP1	0.359199	16.0631	2.18157	0.0479897	0.283316	-3.87738
PTGES3	0.663239	18.974	2.18067	0.0480685	0.283316	-3.87876
AKAP17A	0.446356	16.4527	2.18058	0.0480765	0.283316	-3.8789
GTF2H3	0.540314	13.0531	2.18042	0.048091	0.283316	-3.87915
FBXW5	-0.587948	12.4313	-2.22072	0.0481564	0.283316	-3.7698
UQCRFS1	-0.965642	19.0571	-2.17928	0.0481915	0.283316	-3.8809
ABCF2	0.454174	18.532	2.17913	0.0482051	0.283316	-3.88114
SEC24C	-0.360079	16.3883	-2.1791	0.048207	0.283316	-3.88117
KHNYN	-0.635205	14.9271	-2.17766	0.0483349	0.283686	-3.8834
AKAP12	-0.909455	17.1231	-2.17743	0.0483555	0.283686	-3.88376
REXO4	0.620727	14.0757	2.17698	0.0483949	0.283686	-3.88444
EFCAB14	-0.463035	14.9403	-2.17653	0.0484352	0.283686	-3.88514
CSTF1	0.433503	15.7283	2.1764	0.0484467	0.283686	-3.88534
EHD1	-0.470773	17.3659	-2.17605	0.0484782	0.283686	-3.88588
XRN2	0.455028	16.2105	2.17517	0.0485563	0.283782	-3.88723
NUBP1	-0.386556	16.0609	-2.17508	0.048564	0.283782	-3.88736
CST7	-0.568926	12.896	-2.32002	0.0486452	0.283849	-3.67692
URM1	0.632453	14.4691	2.17346	0.0487089	0.283849	-3.88986
COL7A1	0.897603	15.355	2.19193	0.048713	0.283849	-3.85687
MCM3	0.855396	15.9436	2.1734	0.0487144	0.283849	-3.88996
CIB1	0.486784	16.397	2.1729	0.048759	0.283906	-3.89072
HIRIP3	-0.369643	13.3279	-2.17206	0.048834	0.283961	-3.89201
KALRN	-0.425265	14.8445	-2.17199	0.0488403	0.283961	-3.89212
EIF4A3	0.377894	19.1106	2.17097	0.0489312	0.283961	-3.89368
TAGLN3	-1.11814	19.6667	-2.17074	0.048952	0.283961	-3.89404
ZFP91	0.325752	14.7576	2.17031	0.0489908	0.283961	-3.8947
TOR1AIP2	0.397949	14.7203	2.17002	0.0490165	0.283961	-3.89514
ACO2	-1.15454	19.5945	-2.16932	0.0490795	0.283961	-3.89622
IRAG1	-1.05921	14.6032	-2.16931	0.0490803	0.283961	-3.89623
ZNF598	0.34358	15.0085	2.16931	0.049081	0.283961	-3.89624
DKFZp779K0533	1.39906	14.6167	2.23582	0.0491741	0.284183	-3.77933
LPIN1	-0.63979	15.246	-2.16778	0.0492188	0.284183	-3.89859
NIT1	-0.355464	16.5117	-2.16772	0.0492237	0.284183	-3.89868
PUDP	-0.810198	15.2536	-2.18495	0.0493269	0.284578	-3.8496
CAB39	-0.357366	17.2035	-2.16561	0.049415	0.284711	-3.90193
PCSK1N	-2.33973	14.4678	-2.20594	0.0494195	0.284711	-3.79087
RAB8A	-0.326694	17.3362	-2.16513	0.0494583	0.284733	-3.90266
SLC27A3	-0.596601	15.5834	-2.16448	0.0495171	0.284855	-3.90366
TRIO	0.365979	15.9221	2.16413	0.0495492	0.284855	-3.9042
NNMT	1.09679	17.9334	2.16276	0.0496732	0.28513	-3.90629
APOA4	0.63023	17.5296	2.16271	0.0496779	0.28513	-3.90637
BHLHA15	-0.916308	16.4525	-2.18073	0.0497016	0.28513	-3.85588
TTC17	0.636265	15.174	2.20167	0.0497903	0.28542	-3.82632
MCM7	0.894383	15.8631	2.16113	0.049822	0.28542	-3.9088
INTS5	0.412128	14.1811	2.15976	0.0499466	0.285934	-3.91089
GATD3	-0.884415	17.4441	-2.15904	0.0500125	0.286003	-3.912
OGFOD1	0.618584	13.3209	2.17674	0.0500591	0.286003	-3.87968
YLPM1	0.340158	17.1167	2.15849	0.0500637	0.286003	-3.91285
DDRGK1	-0.563502	18.1661	-2.15809	0.0501003	0.286012	-3.91347
YIPF6	-0.555544	15.6797	-2.15673	0.0502245	0.286464	-3.91554
H1-3	-0.562715	22.785	-2.15638	0.0502574	0.286464	-3.91609
WDSUB1	-0.630339	12.6705	-2.15582	0.0503086	0.286464	-3.91694
MAPK9	-0.342169	16.8992	-2.15511	0.0503737	0.286464	-3.91802
DDR1	0.425214	14.9931	2.15498	0.0503856	0.286464	-3.91822
SRPX2	0.860566	14.5966	2.25452	0.0504073	0.286464	-3.7562
P4HB	-0.505087	21.9552	-2.15441	0.0504387	0.286464	-3.9191
NUBP2	-0.331125	19.4707	-2.15408	0.0504686	0.286464	-3.9196
MED13L	-0.524726	14.6205	-2.2958	0.050527	0.286464	-3.70735
CARNMT1	0.610392	12.2099	2.15342	0.0505299	0.286464	-3.92062
DDX20	0.512785	14.2466	2.15228	0.0506355	0.286566	-3.92236
BNIP3	0.635023	14.1817	2.19168	0.0506688	0.286566	-3.84081
MLX	0.59136	13.2217	2.19161	0.0506742	0.286566	-3.8409
KRT9	-1.33854	16.7564	-2.15171	0.0506885	0.286566	-3.92324
CLTB	-0.575123	18.7704	-2.15102	0.0507522	0.286566	-3.92429
ACO2.1	-1.47366	15.8782	-2.169	0.0507582	0.286566	-3.87332
CHD4	0.370958	16.6127	2.14961	0.0508836	0.287076	-3.92646
STMN1	0.484846	18.9759	2.14859	0.0509783	0.287392	-3.92801
PPCDC	-0.440077	16.8009	-2.14806	0.0510277	0.287392	-3.92882
DDX47	0.690978	15.6714	2.14751	0.0510787	0.287392	-3.92966
PPP2R5A	-0.50778	15.452	-2.1475	0.0510802	0.287392	-3.92968
GTF2H2	0.423087	14.8101	2.14631	0.0511916	0.287671	-3.93151
KIFBP	0.441254	13.6771	2.14578	0.0512409	0.287671	-3.93231
ACOT1	-0.746916	16.1058	-2.14554	0.0512634	0.287671	-3.93268
MBP	-0.587438	13.7621	-2.1634	0.0512705	0.287671	-3.88165
PHKA2	-0.548622	16.6623	-2.14454	0.0513571	0.287959	-3.93421
PNN	0.314266	15.9839	2.14379	0.0514273	0.288155	-3.93535
KNOP1	0.601701	14.3766	2.1601	0.0515739	0.2887	-3.88654
THBD	-1.01143	14.9746	-2.1585	0.0517219	0.2887	-3.88891
LRPAP1	0.440539	16.6887	2.14056	0.0517318	0.2887	-3.94029
GRHL2	0.561382	12.6955	2.20593	0.0517353	0.2887	-3.82123
TM9SF3	-0.395184	18.8531	-2.14052	0.0517361	0.2887	-3.94036
KRT1	-0.885788	16.7951	-2.14006	0.0517788	0.2887	-3.94105
KRT7	-1.59357	15.7559	-2.13984	0.0518003	0.2887	-3.9414
RASA4	-0.803957	14.2248	-2.15758	0.0518071	0.2887	-3.89028
GLMP	0.496433	12.9433	2.17809	0.0518868	0.28887	-3.8704
BPIFB1	-1.31363	15.5945	-2.1561	0.0519446	0.28887	-3.89247
PDK2	-0.930044	14.8028	-2.13732	0.0520391	0.28887	-3.94524
BCL9L	0.373339	14.3129	2.13679	0.0520892	0.28887	-3.94605
PPP6R3	0.346792	15.5777	2.13664	0.052104	0.28887	-3.94628
FIS1	-0.692843	16.6913	-2.13498	0.0522615	0.28887	-3.94881
OLFML1	-1.85635	14.7322	-2.13438	0.0523189	0.28887	-3.94973
COX7A2L	-1.10861	16.8854	-2.13419	0.0523374	0.28887	-3.95002
TBC1D2	0.73498	14.7587	2.13393	0.0523618	0.28887	-3.95041
DDX17	0.296888	19.1365	2.13245	0.0525041	0.28887	-3.95268
AP1M2	-0.727225	17.027	-2.13215	0.0525321	0.28887	-3.95313
STARD7	-0.450476	15.0298	-2.14971	0.0525415	0.28887	-3.90194
SRP14	-0.315926	16.9698	-2.13188	0.0525584	0.28887	-3.95354
PHRF1	0.447491	14.9141	2.13155	0.0525904	0.28887	-3.95405
PIK3CG	-0.562602	13.3905	-2.14819	0.0526848	0.28887	-3.90419
FAM3C	-0.597875	17.9065	-2.12986	0.0527528	0.28887	-3.95663
DDX54	0.616125	15.5364	2.1297	0.0527678	0.28887	-3.95687
METTL2B	0.727007	13.005	2.14691	0.052805	0.28887	-3.92429
COMMD4	-0.354623	15.9013	-2.12912	0.0528236	0.28887	-3.95775
TMEM41A	0.66929	13.2713	2.12843	0.0528901	0.28887	-3.9588
NRBF2	0.460318	14.178	2.12824	0.052909	0.28887	-3.9591
VPS29	-0.685743	17.5412	-2.16667	0.0529318	0.28887	-3.84668
NOTCH3	0.764641	13.5729	2.1279	0.0529411	0.28887	-3.95961
MYO5C	-0.53152	15.7613	-2.12783	0.0529483	0.28887	-3.95972
GSR	-0.557005	18.3455	-2.12653	0.0530734	0.28887	-3.96169
TYW1	0.462011	14.1871	2.12569	0.0531551	0.28887	-3.96298
RPL7L1	0.869453	14.4804	2.12527	0.0531961	0.28887	-3.96362
ATF7IP	0.397819	13.4193	2.12509	0.0532135	0.28887	-3.9639
WARS1.1	-0.818904	19.0437	-2.12503	0.053219	0.28887	-3.96398
UBXN6	-0.420088	14.676	-2.12496	0.0532259	0.28887	-3.96409
DPP7	-0.579853	18.262	-2.12462	0.0532593	0.28887	-3.96461
GLRX	-0.577058	17.2056	-2.12457	0.0532641	0.28887	-3.96469
DHX34	0.630693	13.2365	2.18865	0.0532738	0.28887	-3.84539
OPTN	-0.402875	15.833	-2.12326	0.0533911	0.28887	-3.96668
CELF2	-0.76495	14.827	-2.12324	0.0533935	0.28887	-3.96672
AGO4	-0.555369	13.693	-2.12246	0.0534687	0.28887	-3.96789
SLC2A3	1.03685	14.9776	2.12235	0.0534795	0.28887	-3.96806
ANKZF1	0.329164	15.6958	2.12222	0.0534927	0.28887	-3.96827
HBD/HBB	1.18427	13.4974	2.12215	0.0534997	0.28887	-3.96838
PQBP1	0.426395	14.6635	2.12214	0.0535004	0.28887	-3.96839
EIF4E2	0.354916	14.133	2.12212	0.0535019	0.28887	-3.96841
MMRN2	-0.48858	14.3089	-2.12187	0.0535271	0.28887	-3.9688
ATP8B1	-0.459211	16.1028	-2.12121	0.0535912	0.28887	-3.9698
CCNT1	0.360581	15.1443	2.12119	0.0535929	0.28887	-3.96983
GPR89A	-0.406304	14.4862	-2.12097	0.0536148	0.28887	-3.97017
SLC35A3	-0.944902	15.3376	-2.12078	0.0536336	0.28887	-3.97046
DCTN3	-0.342532	17.5691	-2.12024	0.0536859	0.28887	-3.97128
SAR1B	-0.326846	18.0397	-2.11967	0.0537416	0.28887	-3.97214
GBP2	-0.543619	17.5604	-2.1195	0.0537584	0.28887	-3.9724
CLINT1.1	-0.447745	19.4882	-2.11948	0.0537603	0.28887	-3.97243
SULF1	1.32556	14.5686	2.21515	0.0537647	0.28887	-3.80891
USP16	-0.45702	14.5043	-2.11943	0.0537656	0.28887	-3.97252
ABRAXAS2	-0.320856	15.3219	-2.11917	0.0537905	0.28887	-3.9729
LPCAT1	0.682809	16.0581	2.11914	0.0537934	0.28887	-3.97295
CXCL12	-1.46906	15.6066	-2.13653	0.0537942	0.28887	-3.93977
CAP1	-0.381038	20.2512	-2.11857	0.0538493	0.28887	-3.97381
LIPH	-0.86777	14.0534	-2.11747	0.0539574	0.28887	-3.97549
PPP1R13L	0.614849	16.3808	2.11735	0.0539692	0.28887	-3.97567
RFC5	0.627922	15.8525	2.11672	0.0540309	0.28887	-3.97663
NDUFA11	-0.796131	15.6798	-2.11612	0.0540904	0.28887	-3.97755
TMEM30B	-0.630331	14.8597	-2.11521	0.0541805	0.28887	-3.97893
FECH	-0.80177	16.3829	-2.11489	0.0542112	0.28887	-3.97941
KRT18	0.404313	23.2095	2.11481	0.0542195	0.28887	-3.97953
DDX31	0.568445	13.8005	2.11458	0.0542426	0.28887	-3.97989
CNOT7	0.288432	14.8523	2.11443	0.0542569	0.28887	-3.98011
SYMPK	0.492314	16.0299	2.11422	0.0542777	0.28887	-3.98043
BAG3	-0.51662	15.0456	-2.11377	0.0543219	0.28887	-3.98111
CAB39L	-1.35193	15.0169	-2.1137	0.054329	0.28887	-3.98122
PEX14	0.440859	15.481	2.11368	0.0543308	0.28887	-3.98125
RPN1	-0.375628	20.2213	-2.11347	0.0543519	0.28887	-3.98157
NUP42	0.471496	15.1386	2.17664	0.05437	0.28887	-3.86217
SELENOO	-0.571414	16.4885	-2.11317	0.0543818	0.28887	-3.98203
GBP4	-0.803433	14.9959	-2.11215	0.0544829	0.289021	-3.98358
UTP3	0.572785	13.9488	2.1292	0.0545026	0.289021	-3.95068
FGB	1.45939	20.1478	2.11086	0.0546108	0.289021	-3.98554
COPS7A	-0.594964	15.7459	-2.11046	0.0546511	0.289021	-3.98615
NAA15	0.354322	16.4624	2.11001	0.0546958	0.289021	-3.98683
CCNT2	0.443774	13.0514	2.17302	0.0547043	0.289021	-3.84499
CD27	-0.945408	14.1726	-2.14655	0.0548212	0.289021	-3.87513
ETHE1	-0.644059	18.0586	-2.10845	0.054851	0.289021	-3.9892
DCXR	-0.98579	17.5281	-2.10825	0.0548704	0.289021	-3.98949
FLII	-0.874026	14.2106	-2.12509	0.054903	0.289021	-3.93831
CD81	-0.675111	15.6609	-2.10713	0.0549828	0.289021	-3.9912
AFTPH	-0.387971	15.6242	-2.10705	0.0549913	0.289021	-3.99133
RPL23A	-0.308621	19.5968	-2.10694	0.0550018	0.289021	-3.99149
TMEM59	0.741494	13.3692	2.10638	0.0550574	0.289021	-3.99233
NFIX	-0.652462	14.35	-2.10633	0.0550632	0.289021	-3.99242
RRP1B	0.503526	15.8153	2.1063	0.0550659	0.289021	-3.99246
ZDHHC6	1.15344	14.1352	2.20032	0.0550845	0.289021	-3.82871
GIMAP5	-0.879037	13.6704	-2.10584	0.0551124	0.289021	-3.99316
PPP1R13B	-0.635756	12.3677	-2.10573	0.0551231	0.289021	-3.99333
ADIRF	-1.44549	16.4831	-2.10542	0.0551545	0.289021	-3.9938
PAFAH1B1	-0.416347	17.8625	-2.10517	0.055179	0.289021	-3.99417
EEF1A1.2	1.3234	13.8788	2.19918	0.0551879	0.289021	-3.83024
GTF2E1	0.276488	14.382	2.10411	0.0552856	0.289347	-3.99578
S100A9	1.37724	20.2819	2.10355	0.0553418	0.28938	-3.99663
ZNF326	0.569342	15.306	2.10307	0.0553901	0.28938	-3.99736
MTR	-0.519945	15.3876	-2.10299	0.0553982	0.28938	-3.99748
TMED2	-0.485155	18.4779	-2.10244	0.0554535	0.289484	-3.99831
SNRPC	0.402381	16.0426	2.10141	0.0555574	0.289613	-3.99987
ALG5	-0.396997	15.8888	-2.10124	0.0555753	0.289613	-4.00014
MSRB1	0.666582	15.9627	2.13861	0.0555845	0.289613	-3.91737
DCAF5	-0.365353	13.3487	-2.1001	0.0556905	0.28991	-4.00187
HLA-DPA1.1	-0.980482	16.628	-2.09975	0.0557251	0.28991	-4.00238
SH3GL1	0.37723	16.5213	2.09953	0.0557479	0.28991	-4.00272
AFM	-0.628358	16.4568	-2.09874	0.0558281	0.290072	-4.00392
NDUFA12	-0.855855	18.1036	-2.09852	0.05585	0.290072	-4.00425
EXOSC9	0.339269	15.2614	2.09667	0.0560385	0.290583	-4.00706
TMA7B	-1.208	17.3642	-2.09649	0.0560566	0.290583	-4.00733
CEACAM5	1.94375	16.5794	2.0962	0.0560868	0.290583	-4.00778
MOCS3	0.675278	13.8512	2.09455	0.0562545	0.290583	-4.01026
HSPA5	-0.359009	20.9603	-2.09441	0.0562689	0.290583	-4.01048
HERC3	-0.450316	12.1656	-2.1314	0.0562871	0.290583	-3.89652
GIMAP7	-0.717321	13.9133	-2.11046	0.0563541	0.290583	-3.95986
POLD1	0.610059	17.168	2.09343	0.0563695	0.290583	-4.01197
GAK	-0.473492	16.8306	-2.09297	0.0564168	0.290583	-4.01267
PTP4A2	-0.416426	14.4536	-2.10927	0.0564739	0.290583	-3.96161
TMEM38A	-1.31924	15.2478	-2.12889	0.0565329	0.290583	-3.90005
FCGR3A	1.09618	15.1546	2.09059	0.0566604	0.290583	-4.01625
COPS2	-0.293499	16.6282	-2.09044	0.0566763	0.290583	-4.01649
COMMD8	-0.29519	16.6203	-2.0901	0.0567108	0.290583	-4.017
RTRAF	-0.315644	17.3243	-2.09008	0.0567127	0.290583	-4.01702
TUBAL3	0.769148	13.1879	2.08985	0.0567364	0.290583	-4.01737
EXOC6B	-0.423922	15.1021	-2.08978	0.0567439	0.290583	-4.01748
DPAGT1	-0.604112	15.997	-2.08977	0.0567454	0.290583	-4.0175
AUH	-1.30072	16.0198	-2.0897	0.0567521	0.290583	-4.0176
ICAM2	-0.547092	14.2216	-2.08864	0.0568611	0.290583	-4.0192
RHOF	-0.384304	14.9747	-2.08847	0.0568786	0.290583	-4.01946
YWHAE	-0.370435	20.9192	-2.08797	0.0569312	0.290583	-4.02023
DSTN	-0.592261	19.976	-2.08757	0.0569721	0.290583	-4.02082
SMIM8	0.667442	11.5207	2.14894	0.0569796	0.290583	-3.87799
NOGOC	-1.36405	15.413	-2.08718	0.0570127	0.290583	-4.02142
RABGAP1L	-0.352681	14.3162	-2.08714	0.0570166	0.290583	-4.02148
TRAPPC9	-0.375991	14.9279	-2.0866	0.0570727	0.290583	-4.02229
KRT14	-0.631463	15.1906	-2.08649	0.0570841	0.290583	-4.02246
LARP4	0.554307	14.4456	2.08593	0.057142	0.290583	-4.0233
ALDOB	-2.45351	16.7684	-2.08552	0.057184	0.290583	-4.02392
THEM6	0.508446	15.9314	2.08526	0.0572112	0.290583	-4.02431
NPC1	0.734415	16.0262	2.08478	0.0572614	0.290583	-4.02504
CKM	-1.98748	17.6843	-2.08432	0.0573095	0.290583	-4.02574
ALG13	-0.413288	15.0872	-2.08357	0.0573868	0.290583	-4.02686
EEF1E1	-0.442463	16.6377	-2.08352	0.0573927	0.290583	-4.02695
SNRPD1	0.445573	16.2736	2.08342	0.057403	0.290583	-4.0271
U2AF1	0.383041	18.1465	2.08322	0.0574229	0.290583	-4.02739
SLC35A4	-0.531911	16.6298	-2.08258	0.0574902	0.290583	-4.02836
NIPSNAP2	-0.917945	17.4995	-2.08223	0.0575269	0.290583	-4.02889
CEACAM5.1	1.83426	16.0311	2.08219	0.057531	0.290583	-4.02895
TBCE	0.384647	15.2368	2.08216	0.0575344	0.290583	-4.029
ALG9	-0.491242	14.761	-2.08167	0.0575854	0.290583	-4.02974
RHPN2	0.605629	15.3823	2.08163	0.0575887	0.290583	-4.02979
PRKG1	-0.860552	15.0933	-2.08132	0.0576214	0.290583	-4.03026
DNAJC25	0.394573	13.8079	2.09766	0.0576519	0.290583	-3.99744
TBL1XR1	0.483273	16.3766	2.08051	0.0577065	0.290583	-4.03149
CCDC85C	-0.466269	13.7723	-2.08036	0.0577223	0.290583	-4.03172
PUS10	0.647595	13.997	2.11684	0.05773	0.290583	-3.94861
PAK1	-0.477784	16.1892	-2.07953	0.057809	0.290583	-4.03296
KHSRP	0.30599	18.3625	2.07938	0.0578242	0.290583	-4.03318
G3BP2	0.432152	18.7675	2.07871	0.0578944	0.290583	-4.03419
C11orf98	1.22115	14.2177	2.07835	0.0579327	0.290583	-4.03474
SLC25A12	-0.582209	17.3439	-2.07801	0.0579686	0.290583	-4.03526
STRN	-0.28292	16.1064	-2.078	0.0579698	0.290583	-4.03528
VAMP8	-0.462937	17.3257	-2.07794	0.0579761	0.290583	-4.03537
UQCRC1	-0.961081	19.3715	-2.07789	0.0579814	0.290583	-4.03544
SLC2A1	1.39484	16.4912	2.07732	0.0580408	0.290583	-4.03629
AZU1	1.60813	18.2234	2.07693	0.0580815	0.290583	-4.03688
CSNK1D	0.365886	15.0696	2.07672	0.0581036	0.290583	-4.03719
RBMXL1	-0.342068	15.421	-2.07672	0.0581045	0.290583	-4.03721
SURF6	0.671863	14.47	2.07609	0.0581703	0.290583	-4.03815
L1RE1	1.47388	14.0452	2.09228	0.0582058	0.290583	-4.00539
FXN	-0.415589	15.3058	-2.07566	0.0582153	0.290583	-4.03879
PHLDB2	-0.536275	14.7976	-2.07548	0.0582343	0.290583	-4.03906
HDAC5	0.738437	13.9666	2.11159	0.0582588	0.290583	-3.96654
ITGA1	-0.691398	17.2426	-2.07444	0.0583442	0.290793	-4.04063
PRMT1	0.476008	15.8468	2.07416	0.0583743	0.290793	-4.04106
TMEM176B	0.772562	14.7156	2.07383	0.0584093	0.290793	-4.04156
PAICS	0.59552	16.9723	2.0733	0.0584649	0.290793	-4.04235
STEAP1	1.25195	12.9526	2.16373	0.0584788	0.290793	-3.86505
NCBP2AS2	0.517946	13.5781	2.07239	0.0585617	0.290914	-4.04373
TXNDC17	-0.732117	18.3804	-2.07227	0.0585742	0.290914	-4.04391
FARP1.1	-0.565979	15.5229	-2.0708	0.0587307	0.290958	-4.04612
TGFB1	0.7376	13.8885	2.0703	0.0587843	0.290958	-4.04688
PPP1R12C.1	-0.431994	15.0684	-2.06996	0.0588201	0.290958	-4.04739
PRPF38A	0.35984	14.9004	2.06968	0.05885	0.290958	-4.04781
LGALS9	-1.01685	17.392	-2.06959	0.0588589	0.290958	-4.04794
OSBPL10	-0.416399	14.2296	-2.0693	0.0588899	0.290958	-4.04838
TAOK3	-0.36075	15.3365	-2.06897	0.0589251	0.290958	-4.04887
MOB3A	-0.614096	15.6271	-2.0689	0.0589333	0.290958	-4.04899
ALDH1L2	-0.736496	15.5001	-2.06871	0.0589531	0.290958	-4.04927
OSGEPL1	-0.522933	12.7432	-2.06802	0.059027	0.290958	-4.05031
TBC1D22A	-0.347216	17.9794	-2.068	0.0590285	0.290958	-4.05033
FNBP4	0.405451	15.1921	2.06781	0.0590497	0.290958	-4.05063
EFHD2	-0.387358	19.048	-2.06757	0.0590753	0.290958	-4.05099
G6PD.1	0.476652	13.6193	2.08343	0.0591281	0.290958	-3.99949
INTS12	0.333145	13.525	2.06693	0.0591434	0.290958	-4.05195
DYNC1I2	-0.379602	17.3249	-2.06685	0.0591525	0.290958	-4.05207
CRYBG3	-0.418332	13.8896	-2.0816	0.0593208	0.291127	-4.00217
MT1E	-1.29668	16.7811	-2.06481	0.0593706	0.291127	-4.05513
SLC25A16	-0.781744	13.6312	-2.0809	0.059394	0.291127	-4.00318
RPP14	0.662326	15.0635	2.12402	0.0594289	0.291127	-3.9353
ROGDI	-0.526734	13.4734	-2.06338	0.0595243	0.291127	-4.05728
QDPR	-0.571508	17.3178	-2.06297	0.0595693	0.291127	-4.05791
CRYZL1	-0.432179	15.3035	-2.06259	0.0596096	0.291127	-4.05847
RFLNA	-1.28335	15.6216	-2.0787	0.0596265	0.291127	-4.0064
ARB2A	-0.415363	14.3708	-2.06242	0.0596276	0.291127	-4.05872
ABCB6	0.472555	13.6988	2.06214	0.0596587	0.291127	-4.05916
C9	1.17908	16.6975	2.06173	0.0597023	0.291127	-4.05976
TSPAN33	-0.672427	13.369	-2.1213	0.0597028	0.291127	-3.91574
EPB41L1	-0.672966	16.5606	-2.06172	0.0597036	0.291127	-4.05978
RDX	-0.51656	20.3398	-2.06118	0.0597624	0.291127	-4.0606
SH2D3A	-0.474684	14.182	-2.07707	0.0597991	0.291127	-4.00878
UQCRB.1	-0.929566	18.2896	-2.06039	0.0598475	0.291127	-4.06178
AKAP1	0.529948	15.8647	2.06019	0.0598685	0.291127	-4.06207
RAB39B	-1.16479	12.9542	-2.1193	0.0599043	0.291127	-3.91846
VPS37C	-0.426889	14.1761	-2.05954	0.0599391	0.291127	-4.06305
ABCD1	0.734544	15.0073	2.05953	0.0599407	0.291127	-4.06307
METTL26	-0.519486	15.1181	-2.05939	0.0599554	0.291127	-4.06328
FLII.1	-0.276808	16.5673	-2.05896	0.0600027	0.291127	-4.06393
HSPA1L	-0.71392	15.9323	-2.05837	0.0600664	0.291127	-4.06482
GDI1	-0.421155	16.6657	-2.05822	0.0600826	0.291127	-4.06504
RNASET2	-0.614417	16.1997	-2.05795	0.0601116	0.291127	-4.06544
ABHD11	0.736467	16.6766	2.05759	0.0601512	0.291127	-4.06599
RPF2	0.700018	14.548	2.05733	0.0601791	0.291127	-4.06637
KLHDC4	0.411362	13.5606	2.05722	0.0601914	0.291127	-4.06654
DNAJB2	-0.3256	15.1124	-2.05606	0.0603172	0.291127	-4.06828
CTBS	-0.629402	15.4496	-2.05596	0.060328	0.291127	-4.06843
MRPL9	0.347573	15.9269	2.05531	0.0603992	0.291127	-4.0694
RAB13	-0.351417	16.496	-2.05481	0.0604543	0.291127	-4.07016
ALG12	-0.349411	13.9373	-2.05433	0.0605064	0.291127	-4.07088
HECTD3	-0.598292	15.5959	-2.05402	0.0605406	0.291127	-4.07135
AMFR	0.380303	14.2735	2.0539	0.060553	0.291127	-4.07152
FOXA2	0.626577	14.2975	2.05345	0.0606032	0.291127	-4.0722
PYGM	-0.616838	14.487	-2.05324	0.0606257	0.291127	-4.07251
ZPR1	0.451783	15.3552	2.0532	0.0606306	0.291127	-4.07258
S100A13	-0.771501	16.9565	-2.05303	0.0606491	0.291127	-4.07283
SPNS1	0.459635	12.1796	2.05277	0.060677	0.291127	-4.07322
GLYR1	-0.359742	16.0044	-2.05202	0.0607592	0.291127	-4.07434
RAB30	-0.909762	13.7668	-2.052	0.0607614	0.291127	-4.07437
TMEM70	0.436538	15.6302	2.05185	0.0607778	0.291127	-4.07459
STING1	-0.565517	15.3521	-2.05149	0.060818	0.291127	-4.07514
ACADVL	-0.917818	18.7676	-2.05136	0.0608317	0.291127	-4.07533
ZNF451	0.484833	12.983	2.05134	0.0608342	0.291127	-4.07536
MYH9	0.421863	20.9828	2.0511	0.0608606	0.291127	-4.07572
AGL	-0.590671	20.1647	-2.05013	0.0609675	0.291467	-4.07718
AGMAT	1.31554	15.1903	2.04895	0.0610975	0.291746	-4.07895
USP54	-0.659515	14.4937	-2.04871	0.0611238	0.291746	-4.07931
CSE1L	0.617878	17.6207	2.0483	0.0611692	0.291746	-4.07992
PKM.1	0.303079	20.92	2.04814	0.0611866	0.291746	-4.08016
PRPF4	0.299888	15.2722	2.04778	0.0612263	0.291746	-4.0807
STX18	-0.42656	15.5952	-2.04766	0.06124	0.291746	-4.08088
GPAT4	0.457346	14.2215	2.04715	0.0612957	0.291842	-4.08164
MPC1	-1.24328	16.8811	-2.04647	0.0613718	0.291945	-4.08267
SUCLG1	-0.856284	18.5125	-2.04603	0.06142	0.291945	-4.08332
GALNT12	-0.457581	15.5296	-2.04599	0.0614244	0.291945	-4.08338
NEK4	-0.891415	12.6682	-2.06159	0.0614629	0.291958	-4.03136
GATM	-1.04224	16.7447	-2.04341	0.0617112	0.292967	-4.08724
PPP1R12A	-0.556476	16.4274	-2.04286	0.0617727	0.293089	-4.08807
SDR39U1	-0.76939	14.7007	-2.04201	0.0618674	0.293368	-4.08934
KDM3A	0.445824	15.7778	2.04065	0.062019	0.293916	-4.09137
MTCH1	-0.508153	16.369	-2.03887	0.0622191	0.294514	-4.09404
C4BPA	1.13424	16.854	2.03791	0.0623261	0.294514	-4.09546
LSAMP	-0.940277	15.5368	-2.03764	0.0623572	0.294514	-4.09588
ATP13A3	0.891056	14.6913	2.16122	0.0623754	0.294514	-3.87595
CCDC134	0.407728	14.836	2.03739	0.0623849	0.294514	-4.09625
S100A8	1.45973	20.9786	2.03717	0.0624099	0.294514	-4.09658
IKZF3	-1.23714	15.9655	-2.09475	0.0624348	0.294514	-3.95186
HSCB	-0.602792	15.4809	-2.03691	0.0624389	0.294514	-4.09696
NPEPPS	-0.33696	17.7985	-2.03664	0.0624694	0.294514	-4.09737
FCHSD2	-0.431529	13.8278	-2.03535	0.0626145	0.294909	-4.09929
CAMP	1.75724	16.2132	2.03526	0.0626253	0.294909	-4.09943
PKP3	0.547441	16.8202	2.03476	0.0626811	0.295002	-4.10017
RASSF5	-0.772554	13.7345	-2.03424	0.0627399	0.295071	-4.10095
RO60	-0.369961	16.8913	-2.03399	0.062768	0.295071	-4.10132
EXOSC7	0.378124	15.1215	2.03279	0.0629037	0.295539	-4.10311
PUM1	0.342234	17.2045	2.03164	0.0630341	0.295717	-4.10483
PON3	1.35561	14.484	2.06597	0.0630502	0.295717	-4.03188
UFSP2	-0.44394	15.332	-2.0315	0.0630502	0.295717	-4.10504
HTRA2	-0.498335	15.7495	-2.03072	0.0631395	0.295762	-4.10621
MME	1.1563	14.3135	2.03063	0.0631489	0.295762	-4.10634
CLASP2	-0.276906	14.6592	-2.03042	0.063173	0.295762	-4.10665
LYPLA2	-0.405728	17.1778	-2.02974	0.0632503	0.295762	-4.10766
ACTR2	-0.354374	19.2264	-2.02955	0.0632719	0.295762	-4.10795
UFL1	-0.494825	17.1355	-2.02951	0.0632767	0.295762	-4.10801
ACYP2	-0.685453	15.169	-2.0276	0.0634942	0.296472	-4.11085
SERPINB3	2.40138	13.2205	2.11295	0.0635274	0.296472	-3.93173
HMGB3	0.507367	17.5997	2.02715	0.0635461	0.296472	-4.11153
MTRR	-0.418249	13.7872	-2.02691	0.0635738	0.296472	-4.11189
OMA1	-0.548934	15.5336	-2.02611	0.0636649	0.296728	-4.11308
CMC4	-0.780751	16.0108	-2.02383	0.0639267	0.297166	-4.11648
ADAT2	0.823193	13.5053	2.02355	0.0639595	0.297166	-4.1169
ATP1B3	0.65134	17.3166	2.02295	0.0640281	0.297166	-4.11779
IFT81	0.47784	13.4833	2.02266	0.0640617	0.297166	-4.11822
NUP133	0.306819	15.9171	2.02261	0.0640674	0.297166	-4.1183
HPS3	0.416844	12.5773	2.02254	0.0640761	0.297166	-4.11841
RPL27	-0.3936	19.4525	-2.02246	0.064085	0.297166	-4.11852
PGP	0.384055	15.7326	2.02219	0.0641156	0.297166	-4.11892
ATP7A	-0.444813	14.6536	-2.02217	0.0641184	0.297166	-4.11896
PITPNB	-0.272629	17.2609	-2.02147	0.064199	0.297166	-4.12
COL14A1	-1.66616	17.7503	-2.02133	0.0642151	0.297166	-4.1202
PHPT1	-0.519755	16.9913	-2.02131	0.0642175	0.297166	-4.12023
TMPRSS4	0.953399	12.8719	2.03667	0.0642314	0.297166	-4.06756
RBM19	0.342575	14.896	2.0208	0.0642764	0.297206	-4.12099
MPC2	-1.21614	16.003	-2.0196	0.0644147	0.297303	-4.12277
FGG.1	1.17062	20.0993	2.0195	0.0644272	0.297303	-4.12293
THUMPD1	-0.359191	18.3141	-2.01905	0.0644784	0.297303	-4.12359
HACL1	0.53972	14.5563	2.01853	0.0645397	0.297303	-4.12438
ECM1	0.876709	16.1583	2.01851	0.0645417	0.297303	-4.1244
HLA-A.12	-0.63328	19.1707	-2.01847	0.0645457	0.297303	-4.12445
WASF2	-0.490721	16.7629	-2.01838	0.0645566	0.297303	-4.12459
STT3A	-0.426642	18.9507	-2.01811	0.0645883	0.297303	-4.125
SEC31A.1	-0.355686	18.3532	-2.01737	0.064674	0.297513	-4.1261
OS9	0.841068	12.5416	2.1015	0.0647225	0.297513	-3.94671
NF1	0.288062	14.2832	2.01658	0.0647663	0.297513	-4.12728
BMS1	0.473691	14.7198	2.01646	0.0647796	0.297513	-4.12745
COX7A2	-0.746711	19.7415	-2.01579	0.0648576	0.29763	-4.12844
PKD2	0.613103	15.6228	2.0719	0.0648822	0.29763	-3.98285
NDUFC2	-0.739182	18.5422	-2.01531	0.0649143	0.29763	-4.12917
GDPD3	-0.883386	15.2083	-2.03023	0.0649653	0.297697	-4.07688
ZNF622	0.548265	15.1834	2.01317	0.0651644	0.2982	-4.13235
SLC25A4	-1.11742	17.9403	-2.01285	0.0652018	0.2982	-4.13282
GABARAP	-0.391712	15.3826	-2.01278	0.0652097	0.2982	-4.13292
ZNF318	0.321316	13.1354	2.01268	0.0652209	0.2982	-4.13306
UBE2A	0.314355	15.7405	2.01201	0.0653003	0.298396	-4.13407
PRTN3	1.67032	17.874	2.01093	0.0654266	0.298697	-4.13567
GSTK1	-0.574225	18.5233	-2.01058	0.0654677	0.298697	-4.13619
FNBP1	-0.758139	16.6493	-2.00901	0.0656529	0.298697	-4.13852
HNRNPAB	0.430307	18.5516	2.00895	0.0656598	0.298697	-4.13861
SDR16C5	-1.15864	13.1684	-2.02403	0.0656791	0.298697	-4.08584
MBOAT1	-0.478782	16.4755	-2.00869	0.0656903	0.298697	-4.139
SNX9	-0.515223	15.9536	-2.00846	0.0657169	0.298697	-4.13933
LIMS2	-0.654586	17.3076	-2.00821	0.0657472	0.298697	-4.13971
IRF6	-0.581356	17.398	-2.00726	0.0658598	0.298697	-4.14113
URB1	0.958254	13.5813	2.00721	0.0658656	0.298697	-4.1412
PRDX5	-0.851397	20.7279	-2.00715	0.0658722	0.298697	-4.14128
COL5A1	0.962255	16.1228	2.00709	0.0658789	0.298697	-4.14137
RBPMS	0.768891	13.1805	2.09036	0.0659062	0.298697	-3.97472
MTMR12	-0.518071	14.6504	-2.00652	0.0659473	0.298697	-4.14222
BIN1	-0.52042	16.3838	-2.00645	0.0659554	0.298697	-4.14233
RAB4B	-0.387682	17.2366	-2.00642	0.0659592	0.298697	-4.14237
TRAM1	-0.422712	17.1349	-2.00589	0.0660214	0.298697	-4.14315
IPO11	0.466853	14.6444	2.00587	0.066024	0.298697	-4.14318
NID1	-0.635391	17.648	-2.00544	0.0660743	0.298759	-4.14381
BTK	-0.651469	14.8558	-2.01987	0.0661627	0.298912	-4.11155
RBBP9	-0.543923	16.6568	-2.00434	0.0662053	0.298912	-4.14545
PTPRJ	0.718023	14.7199	2.00422	0.06622	0.298912	-4.14564
NFKBIA	-0.637863	14.8569	-2.03707	0.0662756	0.298912	-4.02842
ZEB2	-0.548252	13.3842	-2.00316	0.0663452	0.298912	-4.1472
TXNDC11	-0.569173	15.8133	-2.00312	0.0663506	0.298912	-4.14726
NDUFA6	-0.833245	18.0202	-2.00267	0.0664034	0.298912	-4.14792
SLC35B3	-0.641727	12.7639	-2.03532	0.0664757	0.298912	-4.03085
GFUS.1	-0.921813	18.6622	-2.00201	0.0664828	0.298912	-4.14891
SELL	-0.913696	14.0896	-2.08446	0.0665418	0.298912	-3.98251
RAMAC	0.40537	14.3801	2.00074	0.0666339	0.298912	-4.15078
WNT5A	0.809006	14.2183	2.0007	0.0666393	0.298912	-4.15085
S100A12	1.33885	18.0615	2.00069	0.0666398	0.298912	-4.15086
AGPAT3	-0.627403	15.9041	-2.00061	0.0666494	0.298912	-4.15098
APOOL	-0.909962	16.1938	-2.0005	0.0666624	0.298912	-4.15114
ANK3	-0.54176	17.0519	-1.99964	0.0667651	0.298912	-4.15241
DLD	-0.921976	18.1451	-1.99949	0.0667842	0.298912	-4.15265
NDUFA13	-0.777012	18.6368	-1.99947	0.0667857	0.298912	-4.15266
TTC21B	-0.560094	14.2301	-2.0144	0.0668027	0.298912	-4.09974
UQCRC2	-0.894685	19.1253	-1.99798	0.0669645	0.299472	-4.15487
TSC22D3.1	-0.651334	15.1598	-2.02867	0.0672422	0.300237	-4.04007
GEMIN6	0.583964	13.8157	2.01063	0.0672481	0.300237	-4.12498
GALNT10	-0.435121	15.0944	-1.99554	0.0672581	0.300237	-4.15849
HMGCL	-0.81591	17.2349	-1.99534	0.0672825	0.300237	-4.15878
CHD2	0.314829	15.3029	1.99429	0.0674093	0.300525	-4.16034
ND5.1	-0.937064	16.4747	-1.99409	0.0674337	0.300525	-4.16064
ALG1	-0.324165	17.0225	-1.99389	0.0674573	0.300525	-4.16093
SLC33A1	-0.356685	15.1097	-1.99329	0.0675304	0.300534	-4.16182
SIRT1	0.577955	14.0562	1.99326	0.0675329	0.300534	-4.16185
KCTD12	-0.647589	17.6366	-1.99238	0.0676401	0.300848	-4.16316
HSD17B2	-1.28996	17.0065	-2.00596	0.0678028	0.301407	-4.11191
DDX3Y	-0.515463	15.9464	-2.00553	0.0678534	0.301468	-4.13237
IRF2BP2	0.361465	15.6292	1.98974	0.0679605	0.301595	-4.16706
NDUFV2	-0.849209	17.0132	-1.98972	0.0679628	0.301595	-4.16709
UAP1	-0.604618	16.9666	-1.98917	0.0680296	0.301595	-4.1679
CHD3	-0.340581	16.2053	-1.98917	0.0680296	0.301595	-4.1679
CD101	-0.629536	13.1995	-2.02132	0.0680978	0.301734	-4.09532
RMDN2	-0.5427	13.5023	-1.98808	0.0681634	0.301861	-4.16952
FMNL1	-0.703959	13.4931	-2.0022	0.0682527	0.301959	-4.11732
AHNAK	-0.758917	21.7312	-1.98729	0.0682593	0.301959	-4.17068
MNAT1	0.412497	13.5206	1.98681	0.0683185	0.301986	-4.1714
NUCKS1	-1.45201	16.5303	-1.98663	0.0683394	0.301986	-4.17165
RNF138	0.373504	13.6078	1.98583	0.0684381	0.302253	-4.17284
HEL-S-273	-1.0963	18.5135	-1.98554	0.0684736	0.302253	-4.17327
SLC5A6	0.880912	13.866	2.01754	0.0685422	0.302381	-4.10067
NMD3	0.318765	15.0541	1.98436	0.0686181	0.302381	-4.17501
CROCC	-0.560146	19.7171	-1.9843	0.0686255	0.302381	-4.1751
NENF	0.440391	16.1977	1.98385	0.0686808	0.302381	-4.17576
UTP4	0.572693	13.9571	1.98379	0.0686877	0.302381	-4.17584
TMCO1	0.568103	16.5995	1.98247	0.0688505	0.302935	-4.1778
PLAC9	-1.14905	16.0458	-2.01364	0.0690035	0.303376	-4.06085
MYBBP1A	0.711452	16.764	1.98105	0.0690251	0.303376	-4.17989
EIF2AK2	0.390713	16.0886	1.98048	0.0690955	0.303523	-4.18073
FAM98C	-0.589816	15.276	-1.97966	0.0691974	0.303648	-4.18194
SINHCAF	0.606769	13.2182	2.03352	0.0691984	0.303648	-4.05984
TMEM119	-0.931811	14.8763	-1.97903	0.0692752	0.303822	-4.18287
PPA2.1	-0.509937	17.9526	-1.9776	0.0694527	0.304437	-4.18498
RABGGTA	-0.281219	16.2617	-1.97707	0.0695178	0.304552	-4.18575
TBRG4	0.566689	16.7883	1.97633	0.0696103	0.304552	-4.18685
SFN	-0.702734	16.8576	-1.97605	0.0696449	0.304552	-4.18726
SLC66A3	-0.490382	13.7816	-1.99022	0.0697038	0.304552	-4.13452
KCNE3	1.26442	14.0565	2.02903	0.0697197	0.304552	-4.06596
HECTD1	0.288828	15.3573	1.9751	0.0697634	0.304552	-4.18866
RRN3	0.389025	11.8817	2.00718	0.0697735	0.304552	-4.1153
RASA2	-0.420242	15.546	-1.97499	0.0697769	0.304552	-4.18882
HNRNPA1	0.421453	18.1058	1.97349	0.0699644	0.30459	-4.19103
PRELP	-2.17989	17.3483	-1.97343	0.0699716	0.30459	-4.19111
WWC3	0.55845	16.8862	1.97323	0.0699968	0.30459	-4.19141
H2AC18	-0.9387	13.7973	-1.97308	0.0700159	0.30459	-4.19163
NUDT12	-0.426971	15.582	-1.97298	0.0700279	0.30459	-4.19178
EIF4G2	0.252851	16.3715	1.97296	0.0700302	0.30459	-4.1918
YPEL5	0.31488	13.8933	1.97283	0.0700464	0.30459	-4.19199
NDUFV1	-0.763295	18.1701	-1.97225	0.0701189	0.304703	-4.19285
RNF181	-0.369537	13.5771	-2.00407	0.070147	0.304703	-4.11968
NDUFA10	-0.785254	17.3083	-1.96996	0.0704069	0.30567	-4.19622
TMEM65	0.528919	14.9686	1.96958	0.0704547	0.305712	-4.19678
L3MBTL2	0.38731	13.1726	1.96929	0.0704915	0.305712	-4.19721
SGF29	-0.351292	13.0292	-1.96888	0.0705431	0.305768	-4.19782
NUDT16	-0.282424	15.3535	-1.96859	0.070579	0.305768	-4.19823
MACROD1	-0.61192	15.6835	-1.96777	0.0706823	0.306053	-4.19944
DHRS7	-0.695232	18.7886	-1.96447	0.0711	0.307417	-4.20429
ATOX1	0.296787	17.2291	1.96435	0.0711155	0.307417	-4.20447
LRIG3	0.798445	11.7703	1.97866	0.0711312	0.307417	-4.17124
FAM83E	-0.931954	14.6584	-1.96409	0.0711478	0.307417	-4.20484
ANKRD17	0.328724	15.1857	1.96375	0.0711912	0.307442	-4.20535
HCLS1	-0.856858	17.9627	-1.96266	0.0713293	0.307876	-4.20694
UBE2E1	0.354145	15.1214	1.96234	0.0713708	0.307892	-4.20742
DVL2	-0.381633	14.51	-1.96078	0.0715699	0.308578	-4.20971
DOCK2	-0.812111	15.8645	-1.96045	0.0716119	0.308578	-4.21019
GNB4	-0.491832	19.6925	-1.9602	0.071643	0.308578	-4.21055
GPKOW	0.32503	16.6743	1.95875	0.0718293	0.309096	-4.21269
DDX39B	-0.507475	15.4209	-1.97277	0.071869	0.309096	-4.1595
STRBP	0.37863	16.6368	1.95838	0.0718767	0.309096	-4.21323
NDUFS6	-0.806325	16.9638	-1.95744	0.0719961	0.309187	-4.2146
VCL	-0.66614	19.7323	-1.95743	0.0719985	0.309187	-4.21462
SCRN2	-0.479073	16.3267	-1.95733	0.0720114	0.309187	-4.21477
DENND11	-0.48674	14.9698	-1.97107	0.0720832	0.309333	-4.16193
ERP44	-0.443278	18.7089	-1.95639	0.0721313	0.309377	-4.21614
PADI4.1	1.35279	14.9064	1.95452	0.0723725	0.310104	-4.21889
UTP11	0.483867	13.9323	1.95433	0.0723968	0.310104	-4.21916
ZNG1A	0.385274	14.7488	1.95419	0.0724145	0.310104	-4.21936
UBE3C	0.281817	14.4178	1.95336	0.072522	0.310402	-4.22058
PDCD6IP	-0.390828	17.8715	-1.95254	0.0726281	0.310454	-4.22179
TSR1	0.412066	15.394	1.95229	0.0726597	0.310454	-4.22214
LBP	0.723599	14.3084	1.95219	0.0726732	0.310454	-4.2223
HMGN4	-1.52376	17.1911	-1.9663	0.0726862	0.310454	-4.16872
CHKA	0.495172	15.6925	1.96581	0.0727485	0.310512	-4.16942
DBT	-1.22721	16.7128	-1.9514	0.0727757	0.310512	-4.22345
IDH3A	-0.489384	17.8751	-1.94954	0.0730172	0.311201	-4.22618
PTPN7	-0.746839	14.9479	-1.96361	0.0730289	0.311201	-4.17256
AAK1	-0.451583	16.3019	-1.94927	0.0730514	0.311201	-4.22656
NDUFB4	-0.757414	17.8783	-1.94799	0.073218	0.3116	-4.22843
PTDSS1	0.462967	13.5181	1.94753	0.0732784	0.3116	-4.22911
NDUFS1	-0.780052	18.1633	-1.94723	0.0733171	0.3116	-4.22955
MEPCE	0.341997	15.3146	1.94713	0.0733302	0.3116	-4.22969
SLC39A10	0.612741	13.5057	1.94694	0.0733556	0.3116	-4.22998
HERC4	-0.318702	15.8008	-1.9468	0.0733736	0.3116	-4.23018
LDHD	-1.42987	15.6442	-1.96005	0.0734852	0.311911	-4.17763
MSH6	0.528223	14.7565	1.94459	0.073663	0.311948	-4.23341
CSNK2B	0.326775	16.9954	1.94456	0.0736662	0.311948	-4.23345
C4BPB	1.07332	15.455	1.9442	0.0737137	0.311948	-4.23398
THOC3	0.428606	15.6908	1.94398	0.0737419	0.311948	-4.23429
STAMBPL1	0.373982	13.9161	1.94385	0.0737599	0.311948	-4.23449
ACAT1.1	-1.10702	19.0877	-1.94378	0.0737687	0.311948	-4.23459
DLG1	-0.432493	16.6611	-1.9436	0.0737928	0.311948	-4.23486
MEIS1	-0.736741	13.7391	-1.95749	0.0738153	0.311948	-4.18128
NAGLU	-0.421231	15.1271	-1.94294	0.0738793	0.311948	-4.23582
LSG1	0.280168	16.5025	1.94274	0.0739045	0.311948	-4.2361
AK3	-0.850488	18.7841	-1.94253	0.0739327	0.311948	-4.23642
NCL	0.508783	20.08	1.94207	0.0739929	0.311948	-4.23708
CYLN2	-0.765892	13.0556	-1.99324	0.0740185	0.311948	-4.11468
NHSL3	-0.813558	14.977	-1.94181	0.074028	0.311948	-4.23747
EXOSC1	0.292122	14.9551	1.94091	0.0741458	0.312283	-4.23878
BPTF	0.358054	14.708	1.94043	0.0742087	0.312371	-4.23948
ARPC4	-0.410856	19.1495	-1.94017	0.074243	0.312371	-4.23986
APOD	0.488273	17.8864	1.93898	0.0744007	0.312649	-4.2416
PITPNC1	-0.650463	14.1037	-1.93895	0.0744042	0.312649	-4.24164
GIMAP4	-0.903024	17.0121	-1.93774	0.0745642	0.312649	-4.2434
NECTIN4	-0.475422	13.4372	-1.95163	0.0745739	0.312649	-4.18961
FAM98A	-0.337927	16.2085	-1.93723	0.0746322	0.312649	-4.24415
GLIPR2	-0.595343	16.7436	-1.93716	0.0746419	0.312649	-4.24426
FERMT1	0.759673	15.3036	1.93716	0.0746421	0.312649	-4.24426
TATDN1	-0.366336	15.8618	-1.93704	0.074658	0.312649	-4.24443
CALML4	0.862591	14.3021	1.95082	0.0746796	0.312649	-4.19077
COII	1.24126	14.2207	1.9366	0.0747159	0.312649	-4.24507
TMEM199	0.372651	15.4396	1.93649	0.0747299	0.312649	-4.24522
CPA2	1.48187	14.3315	1.9663	0.0748371	0.312938	-4.16126
BAK1	-0.53123	15.8022	-1.93509	0.0749171	0.313015	-4.24728
GSTZ1.1	-0.645592	15.1874	-1.93497	0.0749321	0.313015	-4.24744
HGFAC	-0.485816	13.8755	-1.93445	0.0750015	0.313096	-4.2482
ITSN2	-0.390058	16.9645	-1.93425	0.0750283	0.313096	-4.24849
CIRBP	-0.428335	16.7207	-1.93396	0.0750664	0.313096	-4.24891
DTYMK	-0.338607	17.2288	-1.93267	0.0752393	0.313634	-4.2508
CASC3	0.344953	14.028	1.93204	0.0753233	0.313634	-4.25171
ZNF22	-0.54945	14.8295	-1.93189	0.075343	0.313634	-4.25193
FAM50A	0.363258	16.4948	1.93162	0.0753799	0.313634	-4.25233
PRG4	-0.556602	13.9665	-1.94541	0.0753873	0.313634	-4.19844
OXSM	-0.691442	14.9623	-1.92985	0.0756163	0.314138	-4.2549
ARF6	-0.423387	16.5603	-1.92923	0.0756997	0.314138	-4.2558
SSBP3	-0.364263	14.3713	-1.92897	0.0757347	0.314138	-4.25618
DNTTIP1	-0.344197	13.7926	-1.92865	0.0757782	0.314138	-4.25665
TMED10	-0.429589	19.747	-1.92862	0.0757823	0.314138	-4.2567
GNAS	-0.38741	16.9522	-1.92857	0.0757886	0.314138	-4.25677
ANKS4B	0.844837	14.8051	1.9421	0.0758243	0.314138	-4.20315
MCM5	0.752047	17.9016	1.92823	0.0758341	0.314138	-4.25726
AASS	-0.915993	14.9517	-1.92808	0.0758542	0.314138	-4.25747
FBXO45	-0.522265	11.9096	-1.95716	0.0760152	0.314512	-4.1384
DNMT1	0.526284	15.81	1.9262	0.0761071	0.314512	-4.2602
TUBB2A	-0.669808	16.5487	-1.92619	0.0761094	0.314512	-4.26023
POR	0.462763	17.1371	1.92577	0.0761658	0.314512	-4.26084
MAD2L1BP	0.497014	12.8536	1.92423	0.0763734	0.314512	-4.26307
NDUFS8	-0.795657	17.465	-1.92413	0.0763872	0.314512	-4.26322
SRI	0.307653	18.4816	1.92383	0.0764287	0.314512	-4.26366
CMSS1	0.818131	13.7739	1.93738	0.0764509	0.314512	-4.23045
ECI1	-0.663841	19.0546	-1.92366	0.0764512	0.314512	-4.2639
SUCLA2	-0.725601	17.7207	-1.92345	0.0764792	0.314512	-4.2642
PTK2B	-0.462195	17.3945	-1.92342	0.0764839	0.314512	-4.26425
ERAL1	0.4657	16.7817	1.92324	0.076508	0.314512	-4.26451
LPA	1.09442	14.5103	1.92323	0.0765094	0.314512	-4.26453
PROZ	0.714581	12.603	1.93686	0.0765201	0.314512	-4.21057
HMOX1	0.478859	15.0843	1.92314	0.0765216	0.314512	-4.26466
FAM107B	-0.829095	15.7361	-1.9225	0.0766087	0.314711	-4.26559
MGA	0.31597	13.8891	1.92191	0.0766893	0.314839	-4.26645
SMURF2	-0.310867	11.9349	-1.9217	0.0767167	0.314839	-4.26674
DCAF1	-0.341294	15.2391	-1.92101	0.0768114	0.315069	-4.26776
EFNB2	-0.696375	13.9811	-1.91958	0.0770058	0.315708	-4.26983
KDM5C	0.584816	14.3334	1.91892	0.0770963	0.315764	-4.27079
PWP2	0.371142	15.8732	1.91891	0.0770967	0.315764	-4.27079
ATP6AP1	0.401829	14.5467	1.91758	0.0772794	0.316354	-4.27273
CALD1.3	1.03628	15.8398	1.91645	0.0774337	0.316744	-4.27437
CWC22	0.370936	14.3405	1.91605	0.0774889	0.316744	-4.27495
[truncated: 6,176 more rows]

## Sheet: Table SS2
prot_acc	gene name	prot_desc	prot_score	prot_mass	prot_cover	url
sp|P36941|TNR3_HUMAN	LTBR	Tumor necrosis factor receptor superfamily member 3 OS=Homo sapiens GN=LTBR PE=1 SV=1	490	48104	19.8	https://www.uniprot.org/uniprot/P36941
sp|Q13490|BIRC2_HUMAN	BIRC2	Baculoviral IAP repeat-containing protein 2 OS=Homo sapiens GN=BIRC2 PE=1 SV=2	363	71109	14.6	https://www.uniprot.org/uniprot/Q13490
sp|P34931|HS71L_HUMAN	HSPA1L	Heat shock 70 kDa protein 1-like OS=Homo sapiens GN=HSPA1L PE=1 SV=2	294	70730	10.8	https://www.uniprot.org/uniprot/P34931
sp|P06310|KV230_HUMAN	IGKV2-30	Immunoglobulin kappa variable 2-30 OS=Homo sapiens GN=IGKV2-30 PE=3 SV=2	209	13291	20.8	https://www.uniprot.org/uniprot/P06310
sp|P16403|H12_HUMAN	HIST1H1C	Histone H1.2 OS=Homo sapiens GN=HIST1H1C PE=1 SV=2	192	21352	23.5	https://www.uniprot.org/uniprot/P16403
sp|Q12933|TRAF2_HUMAN	TRAF2	TNF receptor-associated factor 2 OS=Homo sapiens GN=TRAF2 PE=1 SV=2	190	57590	10.8	https://www.uniprot.org/uniprot/Q12933
sp|P17844|DDX5_HUMAN	DDX5	Probable ATP-dependent RNA helicase DDX5 OS=Homo sapiens GN=DDX5 PE=1 SV=1	169	69618	5.4	https://www.uniprot.org/uniprot/P17844
sp|P60842|IF4A1_HUMAN	EIF4A1	Eukaryotic initiation factor 4A-I OS=Homo sapiens GN=EIF4A1 PE=1 SV=1	166	46353	12.6	https://www.uniprot.org/uniprot/P60842
sp|P13639|EF2_HUMAN	EEF2	Elongation factor 2 OS=Homo sapiens GN=EEF2 PE=1 SV=4	162	96246	5.9	https://www.uniprot.org/uniprot/P13639
sp|Q12931|TRAP1_HUMAN	TRAP1	Heat shock protein 75 kDa, mitochondrial OS=Homo sapiens GN=TRAP1 PE=1 SV=3	153	80345	3.8	https://www.uniprot.org/uniprot/Q12931
sp|Q07020|RL18_HUMAN	RPL18	60S ribosomal protein L18 OS=Homo sapiens GN=RPL18 PE=1 SV=2	147	21735	18.1	https://www.uniprot.org/uniprot/Q07020
sp|P62701|RS4X_HUMAN	RPS4X	40S ribosomal protein S4, X isoform OS=Homo sapiens GN=RPS4X PE=1 SV=2	146	29807	17.9	https://www.uniprot.org/uniprot/P62701
sp|Q15366|PCBP2_HUMAN	PCBP2	Poly(rC)-binding protein 2 OS=Homo sapiens GN=PCBP2 PE=1 SV=1	140	38955	10.4	https://www.uniprot.org/uniprot/Q15366
sp|P42224|STAT1_HUMAN	STAT1	Signal transducer and activator of transcription 1-alpha/beta OS=Homo sapiens GN=STAT1 PE=1 SV=2	137	87850	4.8	https://www.uniprot.org/uniprot/P42224
sp|Q06210|GFPT1_HUMAN	GFPT1	Glutamine--fructose-6-phosphate aminotransferase [isomerizing] 1 OS=Homo sapiens GN=GFPT1 PE=1 SV=3	132	79555	4.7	https://www.uniprot.org/uniprot/Q06210
sp|P41250|GARS_HUMAN	GARS	Glycine--tRNA ligase OS=Homo sapiens GN=GARS PE=1 SV=3	124	83854	5.5	https://www.uniprot.org/uniprot/P41250
sp|Q8WVM8|SCFD1_HUMAN	SCFD1	Sec1 family domain-containing protein 1 OS=Homo sapiens GN=SCFD1 PE=1 SV=4	91	72676	2.3	https://www.uniprot.org/uniprot/Q8WVM8
sp|P58107|EPIPL_HUMAN	EPPK1	Epiplakin OS=Homo sapiens GN=EPPK1 PE=1 SV=2	90	557674	0.4	https://www.uniprot.org/uniprot/P58107
sp|Q02413|DSG1_HUMAN	DSG1	Desmoglein-1 OS=Homo sapiens GN=DSG1 PE=1 SV=2	89	114702	1.5	https://www.uniprot.org/uniprot/Q02413
sp|Q86YZ3|HORN_HUMAN	HRNR	Hornerin OS=Homo sapiens GN=HRNR PE=1 SV=2	88	283140	1.9	https://www.uniprot.org/uniprot/Q86YZ3
sp|P30504|1C04_HUMAN	HLA-C	HLA class I histocompatibility antigen, Cw-4 alpha chain OS=Homo sapiens GN=HLA-C PE=1 SV=1	87	41368	7.7	https://www.uniprot.org/uniprot/P30504
sp|P55786|PSA_HUMAN	NPEPPS	Puromycin-sensitive aminopeptidase OS=Homo sapiens GN=NPEPPS PE=1 SV=2	87	103895	1.3	https://www.uniprot.org/uniprot/P55786
sp|Q9BQE3|TBA1C_HUMAN	TUBA1C	Tubulin alpha-1C chain OS=Homo sapiens GN=TUBA1C PE=1 SV=1	84	50548	5.6	https://www.uniprot.org/uniprot/Q9BQE3
sp|P42766|RL35_HUMAN	RPL35	60S ribosomal protein L35 OS=Homo sapiens GN=RPL35 PE=1 SV=2	80	14543	18.7	https://www.uniprot.org/uniprot/P42766
sp|Q02978|M2OM_HUMAN	SLC25A11	Mitochondrial 2-oxoglutarate/malate carrier protein OS=Homo sapiens GN=SLC25A11 PE=1 SV=3	79	34211	5.1	https://www.uniprot.org/uniprot/Q02978
sp|P62249|RS16_HUMAN	RPS16	40S ribosomal protein S16 OS=Homo sapiens GN=RPS16 PE=1 SV=2	79	16549	15.1	https://www.uniprot.org/uniprot/P62249
sp|P08195|4F2_HUMAN	SLC3A2	4F2 cell-surface antigen heavy chain OS=Homo sapiens GN=SLC3A2 PE=1 SV=3	75	68180	3.5	https://www.uniprot.org/uniprot/P08195
sp|P31946|1433B_HUMAN	YWHAB	14-3-3 protein beta/alpha OS=Homo sapiens GN=YWHAB PE=1 SV=3	73	28179	8.9	https://www.uniprot.org/uniprot/P31946
sp|Q13263|TIF1B_HUMAN	TRIM28	Transcription intermediary factor 1-beta OS=Homo sapiens GN=TRIM28 PE=1 SV=5	71	90261	3.8	https://www.uniprot.org/uniprot/Q13263
sp|P13489|RINI_HUMAN	RNH1	Ribonuclease inhibitor OS=Homo sapiens GN=RNH1 PE=1 SV=2	70	51766	6.3	https://www.uniprot.org/uniprot/P13489
sp|Q9NR30|DDX21_HUMAN	DDX21	Nucleolar RNA helicase 2 OS=Homo sapiens GN=DDX21 PE=1 SV=5	67	87804	2.6	https://www.uniprot.org/uniprot/Q9NR30
sp|P46782|RS5_HUMAN	RPS5	40S ribosomal protein S5 OS=Homo sapiens GN=RPS5 PE=1 SV=4	63	23033	7.4	https://www.uniprot.org/uniprot/P46782
sp|P08758|ANXA5_HUMAN	ANXA5	Annexin A5 OS=Homo sapiens GN=ANXA5 PE=1 SV=2	61	35971	6.3	https://www.uniprot.org/uniprot/P08758
sp|P46776|RL27A_HUMAN	RPL27A	60S ribosomal protein L27a OS=Homo sapiens GN=RPL27A PE=1 SV=2	59	16665	7.4	https://www.uniprot.org/uniprot/P46776
sp|P78527|PRKDC_HUMAN	PRKDC	DNA-dependent protein kinase catalytic subunit OS=Homo sapiens GN=PRKDC PE=1 SV=3	58	473749	0.2	https://www.uniprot.org/uniprot/P78527
sp|P11177|ODPB_HUMAN	PDHB	Pyruvate dehydrogenase E1 component subunit beta, mitochondrial OS=Homo sapiens GN=PDHB PE=1 SV=3	56	39550	4.5	https://www.uniprot.org/uniprot/P11177
sp|P25789|PSA4_HUMAN	PSMA4	Proteasome subunit alpha type-4 OS=Homo sapiens GN=PSMA4 PE=1 SV=1	56	29750	8.8	https://www.uniprot.org/uniprot/P25789
sp|O43324|MCA3_HUMAN	EEF1E1	Eukaryotic translation elongation factor 1 epsilon-1 OS=Homo sapiens GN=EEF1E1 PE=1 SV=1	55	19855	6.3	https://www.uniprot.org/uniprot/O43324
sp|P26640|SYVC_HUMAN	VARS	Valine--tRNA ligase OS=Homo sapiens GN=VARS PE=1 SV=4	51	141642	1.2	https://www.uniprot.org/uniprot/P26640
sp|P37802|TAGL2_HUMAN	TAGLN2	Transgelin-2 OS=Homo sapiens GN=TAGLN2 PE=1 SV=3	49	22548	11.1	https://www.uniprot.org/uniprot/P37802
sp|P39019|RS19_HUMAN	RPS19	40S ribosomal protein S19 OS=Homo sapiens GN=RPS19 PE=1 SV=2	48	16051	6.2	https://www.uniprot.org/uniprot/P39019
sp|P31930|QCR1_HUMAN	UQCRC1	Cytochrome b-c1 complex subunit 1, mitochondrial OS=Homo sapiens GN=UQCRC1 PE=1 SV=3	46	53297	2.1	https://www.uniprot.org/uniprot/P31930
sp|P18621|RL17_HUMAN	RPL17	60S ribosomal protein L17 OS=Homo sapiens GN=RPL17 PE=1 SV=3	45	21611	9.8	https://www.uniprot.org/uniprot/P18621
sp|O14684|PTGES_HUMAN	PTGES	Prostaglandin E synthase OS=Homo sapiens GN=PTGES PE=1 SV=2	45	17319	6.6	https://www.uniprot.org/uniprot/O14684
sp|P21980|TGM2_HUMAN	TGM2	Protein-glutamine gamma-glutamyltransferase 2 OS=Homo sapiens GN=TGM2 PE=1 SV=2	44	78420	1.2	https://www.uniprot.org/uniprot/P21980
sp|P31943|HNRH1_HUMAN	HNRNPH1	Heterogeneous nuclear ribonucleoprotein H OS=Homo sapiens GN=HNRNPH1 PE=1 SV=4	40	49484	3.8	https://www.uniprot.org/uniprot/P31943
sp|Q99848|EBP2_HUMAN	EBNA1BP2	Probable rRNA-processing protein EBP2 OS=Homo sapiens GN=EBNA1BP2 PE=1 SV=2	39	34887	3.9	https://www.uniprot.org/uniprot/Q99848
sp|Q5SSJ5|HP1B3_HUMAN	HP1BP3	Heterochromatin protein 1-binding protein 3 OS=Homo sapiens GN=HP1BP3 PE=1 SV=1	39	61454	1.4	https://www.uniprot.org/uniprot/Q5SSJ5
sp|Q96HS1|PGAM5_HUMAN	PGAM5	Serine/threonine-protein phosphatase PGAM5, mitochondrial OS=Homo sapiens GN=PGAM5 PE=1 SV=2	39	32213	3.1	https://www.uniprot.org/uniprot/Q96HS1
sp|P62266|RS23_HUMAN	RPS23	40S ribosomal protein S23 OS=Homo sapiens GN=RPS23 PE=1 SV=3	38	15969	7.7	https://www.uniprot.org/uniprot/P62266
sp|P13804|ETFA_HUMAN	ETFA	Electron transfer flavoprotein subunit alpha, mitochondrial OS=Homo sapiens GN=ETFA PE=1 SV=1	37	35400	5.7	https://www.uniprot.org/uniprot/P13804
sp|Q92522|H1X_HUMAN	H1FX	Histone H1x OS=Homo sapiens GN=H1FX PE=1 SV=1	36	22474	4.7	https://www.uniprot.org/uniprot/Q92522
sp|Q5JWF2|GNAS1_HUMAN	GNAS	Guanine nucleotide-binding protein G(s) subunit alpha isoforms XLas OS=Homo sapiens GN=GNAS PE=1 SV=2	36	111697	1.1	https://www.uniprot.org/uniprot/Q5JWF2
sp|Q03113|GNA12_HUMAN	GNA12	Guanine nucleotide-binding protein subunit alpha-12 OS=Homo sapiens GN=GNA12 PE=1 SV=4	36	44422	2.9	https://www.uniprot.org/uniprot/Q03113
sp|Q16512|PKN1_HUMAN	PKN1	Serine/threonine-protein kinase N1 OS=Homo sapiens GN=PKN1 PE=1 SV=2	36	104666	0.6	https://www.uniprot.org/uniprot/Q16512
sp|Q16513|PKN2_HUMAN	PKN2	Serine/threonine-protein kinase N2 OS=Homo sapiens GN=PKN2 PE=1 SV=1	36	112820	0.6	https://www.uniprot.org/uniprot/Q16513
sp|Q9Y2G9|SBNO2_HUMAN	SBNO2	Protein strawberry notch homolog 2 OS=Homo sapiens GN=SBNO2 PE=2 SV=3	35	151550	0.4	https://www.uniprot.org/uniprot/Q9Y2G9
sp|Q96MP8|KCTD7_HUMAN	KCTD7	BTB/POZ domain-containing protein KCTD7 OS=Homo sapiens GN=KCTD7 PE=1 SV=1	35	33567	2.1	https://www.uniprot.org/uniprot/Q96MP8
sp|P50993|AT1A2_HUMAN	ATP1A2	Sodium/potassium-transporting ATPase subunit alpha-2 OS=Homo sapiens GN=ATP1A2 PE=1 SV=1	35	113505	0.8	https://www.uniprot.org/uniprot/P50993
sp|P46087|NOP2_HUMAN	NOP2	Probable 28S rRNA (cytosine(4447)-C(5))-methyltransferase OS=Homo sapiens GN=NOP2 PE=1 SV=2	35	89589	1.1	https://www.uniprot.org/uniprot/P46087
sp|Q8IXB1|DJC10_HUMAN	DNAJC10	DnaJ homolog subfamily C member 10 OS=Homo sapiens GN=DNAJC10 PE=1 SV=2	34	92333	1.3	https://www.uniprot.org/uniprot/Q8IXB1
sp|P22626|ROA2_HUMAN	HNRNPA2B1	Heterogeneous nuclear ribonucleoproteins A2/B1 OS=Homo sapiens GN=HNRNPA2B1 PE=1 SV=2	34	37464	2.8	https://www.uniprot.org/uniprot/P22626
sp|Q9P0L0|VAPA_HUMAN	VAPA	Vesicle-associated membrane protein-associated protein A OS=Homo sapiens GN=VAPA PE=1 SV=3	34	28103	4.8	https://www.uniprot.org/uniprot/Q9P0L0
sp|P00403|COX2_HUMAN	MT-CO2	Cytochrome c oxidase subunit 2 OS=Homo sapiens GN=MT-CO2 PE=1 SV=1	33	25719	4.4	https://www.uniprot.org/uniprot/P00403
sp|Q8NHM4|TRY6_HUMAN	PRSS3P2	Putative trypsin-6 OS=Homo sapiens GN=PRSS3P2 PE=5 SV=2	33	27090	8.1	https://www.uniprot.org/uniprot/Q8NHM4
sp|P50416|CPT1A_HUMAN	CPT1A	Carnitine O-palmitoyltransferase 1, liver isoform OS=Homo sapiens GN=CPT1A PE=1 SV=2	32	88995	1.8	https://www.uniprot.org/uniprot/P50416
sp|P50990|TCPQ_HUMAN	CCT8	T-complex protein 1 subunit theta OS=Homo sapiens GN=CCT8 PE=1 SV=4	31	60153	1.8	https://www.uniprot.org/uniprot/P50990
sp|Q96AE4|FUBP1_HUMAN	FUBP1	Far upstream element-binding protein 1 OS=Homo sapiens GN=FUBP1 PE=1 SV=3	31	67690	1.6	https://www.uniprot.org/uniprot/Q96AE4
sp|A6NJG2|SWAHD_HUMAN	SOWAHD	Ankyrin repeat domain-containing protein SOWAHD OS=Homo sapiens GN=SOWAHD PE=2 SV=1	31	34010	1.9	https://www.uniprot.org/uniprot/A6NJG2
sp|P53396|ACLY_HUMAN	ACLY	ATP-citrate synthase OS=Homo sapiens GN=ACLY PE=1 SV=3	31	121674	0.8	https://www.uniprot.org/uniprot/P53396
sp|Q9UBF2|COPG2_HUMAN	COPG2	Coatomer subunit gamma-2 OS=Homo sapiens GN=COPG2 PE=1 SV=1	31	98700	1.4	https://www.uniprot.org/uniprot/Q9UBF2
sp|Q8N9Q2|SR1IP_HUMAN	SREK1IP1	Protein SREK1IP1 OS=Homo sapiens GN=SREK1IP1 PE=1 SV=1	31	18394	3.9	https://www.uniprot.org/uniprot/Q8N9Q2
sp|Q0P6D6|CCD15_HUMAN	CCDC15	Coiled-coil domain-containing protein 15 OS=Homo sapiens GN=CCDC15 PE=2 SV=2	30	111157	0.6	https://www.uniprot.org/uniprot/Q0P6D6
sp|Q8WUD4|CCD12_HUMAN	CCDC12	Coiled-coil domain-containing protein 12 OS=Homo sapiens GN=CCDC12 PE=1 SV=1	30	19226	3.6	https://www.uniprot.org/uniprot/Q8WUD4
sp|P33992|MCM5_HUMAN	MCM5	DNA replication licensing factor MCM5 OS=Homo sapiens GN=MCM5 PE=1 SV=5	30	83031	1.8	https://www.uniprot.org/uniprot/P33992
sp|P19338|NUCL_HUMAN	NCL	Nucleolin OS=Homo sapiens GN=NCL PE=1 SV=3	30	76625	1.3	https://www.uniprot.org/uniprot/P19338
sp|A0A096LP49|CC187_HUMAN	CCDC187	Coiled-coil domain-containing protein 187 OS=Homo sapiens GN=CCDC187 PE=2 SV=1	30	116268	1	https://www.uniprot.org/uniprot/A0A096LP49
sp|Q13011|ECH1_HUMAN	ECH1	Delta(3,5)-Delta(2,4)-dienoyl-CoA isomerase, mitochondrial OS=Homo sapiens GN=ECH1 PE=1 SV=2	29	36136	3	https://www.uniprot.org/uniprot/Q13011
sp|Q4G0N8|SL9C1_HUMAN	SLC9C1	Sodium/hydrogen exchanger 10 OS=Homo sapiens GN=SLC9C1 PE=2 SV=2	29	136316	0.7	https://www.uniprot.org/uniprot/Q4G0N8
sp|Q15061|WDR43_HUMAN	WDR43	WD repeat-containing protein 43 OS=Homo sapiens GN=WDR43 PE=1 SV=3	29	75813	1.3	https://www.uniprot.org/uniprot/Q15061
sp|Q16543|CDC37_HUMAN	CDC37	Hsp90 co-chaperone Cdc37 OS=Homo sapiens GN=CDC37 PE=1 SV=1	28	44953	2.4	https://www.uniprot.org/uniprot/Q16543
sp|Q16531|DDB1_HUMAN	DDB1	DNA damage-binding protein 1 OS=Homo sapiens GN=DDB1 PE=1 SV=1	28	128142	0.8	https://www.uniprot.org/uniprot/Q16531
sp|Q14671|PUM1_HUMAN	PUM1	Pumilio homolog 1 OS=Homo sapiens GN=PUM1 PE=1 SV=3	28	127079	0.5	https://www.uniprot.org/uniprot/Q14671
sp|Q8NGU2|OR9A4_HUMAN	OR9A4	Olfactory receptor 9A4 OS=Homo sapiens GN=OR9A4 PE=2 SV=1	27	36418	1.9	https://www.uniprot.org/uniprot/Q8NGU2
sp|O43663|PRC1_HUMAN	PRC1	Protein regulator of cytokinesis 1 OS=Homo sapiens GN=PRC1 PE=1 SV=2	27	72246	1	https://www.uniprot.org/uniprot/O43663
sp|Q92547|TOPB1_HUMAN	TOPBP1	DNA topoisomerase 2-binding protein 1 OS=Homo sapiens GN=TOPBP1 PE=1 SV=3	27	172681	0.4	https://www.uniprot.org/uniprot/Q92547
sp|Q5T749|KPRP_HUMAN	KPRP	Keratinocyte proline-rich protein OS=Homo sapiens GN=KPRP PE=1 SV=1	27	67172	1	https://www.uniprot.org/uniprot/Q5T749
sp|P11586|C1TC_HUMAN	MTHFD1	C-1-tetrahydrofolate synthase, cytoplasmic OS=Homo sapiens GN=MTHFD1 PE=1 SV=3	27	102180	1.7	https://www.uniprot.org/uniprot/P11586
sp|Q9BZK3|NACP1_HUMAN	NACAP1	Putative nascent polypeptide-associated complex subunit alpha-like protein OS=Homo sapiens GN=NACAP1 PE=5 SV=1	27	23292	7	https://www.uniprot.org/uniprot/Q9BZK3
sp|Q93008|USP9X_HUMAN	USP9X	Probable ubiquitin carboxyl-terminal hydrolase FAF-X OS=Homo sapiens GN=USP9X PE=1 SV=3	27	295515	0.3	https://www.uniprot.org/uniprot/Q93008
sp|Q86VI3|IQGA3_HUMAN	IQGAP3	Ras GTPase-activating-like protein IQGAP3 OS=Homo sapiens GN=IQGAP3 PE=1 SV=2	27	185268	0.4	https://www.uniprot.org/uniprot/Q86VI3
sp|P15328|FOLR1_HUMAN	FOLR1	Folate receptor alpha OS=Homo sapiens GN=FOLR1 PE=1 SV=3	27	30712	4.3	https://www.uniprot.org/uniprot/P15328
sp|Q14103|HNRPD_HUMAN	HNRNPD	Heterogeneous nuclear ribonucleoprotein D0 OS=Homo sapiens GN=HNRNPD PE=1 SV=1	26	38581	3.9	https://www.uniprot.org/uniprot/Q14103
sp|P16118|F261_HUMAN	PFKFB1	6-phosphofructo-2-kinase/fructose-2,6-bisphosphatase 1 OS=Homo sapiens GN=PFKFB1 PE=1 SV=3	26	55217	2.1	https://www.uniprot.org/uniprot/P16118
sp|P07437|TBB5_HUMAN	TUBB	Tubulin beta chain OS=Homo sapiens GN=TUBB PE=1 SV=2	26	50095	3.4	https://www.uniprot.org/uniprot/P07437
sp|Q07065|CKAP4_HUMAN	CKAP4	Cytoskeleton-associated protein 4 OS=Homo sapiens GN=CKAP4 PE=1 SV=2	26	66097	3	https://www.uniprot.org/uniprot/Q07065
sp|O43290|SNUT1_HUMAN	SART1	U4/U6.U5 tri-snRNP-associated protein 1 OS=Homo sapiens GN=SART1 PE=1 SV=1	26	90371	1.5	https://www.uniprot.org/uniprot/O43290
sp|P12814|ACTN1_HUMAN	ACTN1	Alpha-actinin-1 OS=Homo sapiens GN=ACTN1 PE=1 SV=2	26	103563	1.5	https://www.uniprot.org/uniprot/P12814
sp|O43776|SYNC_HUMAN	NARS	Asparagine--tRNA ligase, cytoplasmic OS=Homo sapiens GN=NARS PE=1 SV=1	26	63758	2.4	https://www.uniprot.org/uniprot/O43776
sp|Q9NRP0|OSTC_HUMAN	OSTC	Oligosaccharyltransferase complex subunit OSTC OS=Homo sapiens GN=OSTC PE=1 SV=1	25	16932	8.1	https://www.uniprot.org/uniprot/Q9NRP0
sp|P22234|PUR6_HUMAN	PAICS	Multifunctional protein ADE2 OS=Homo sapiens GN=PAICS PE=1 SV=3	25	47790	2.4	https://www.uniprot.org/uniprot/P22234
sp|P42166|LAP2A_HUMAN	TMPO	Lamina-associated polypeptide 2, isoform alpha OS=Homo sapiens GN=TMPO PE=1 SV=2	25	76016	1.9	https://www.uniprot.org/uniprot/P42166
sp|Q969Q0|RL36L_HUMAN	RPL36AL	60S ribosomal protein L36a-like OS=Homo sapiens GN=RPL36AL PE=1 SV=3	25	12746	8.5	https://www.uniprot.org/uniprot/Q969Q0
sp|P46781|RS9_HUMAN	RPS9	40S ribosomal protein S9 OS=Homo sapiens GN=RPS9 PE=1 SV=3	24	22635	4.1	https://www.uniprot.org/uniprot/P46781
sp|Q9Y4E8|UBP15_HUMAN	USP15	Ubiquitin carboxyl-terminal hydrolase 15 OS=Homo sapiens GN=USP15 PE=1 SV=3	24	113602	1.2	https://www.uniprot.org/uniprot/Q9Y4E8
sp|Q9NZM1|MYOF_HUMAN	MYOF	Myoferlin OS=Homo sapiens GN=MYOF PE=1 SV=1	24	236100	0.5	https://www.uniprot.org/uniprot/Q9NZM1
sp|Q9HAV0|GBB4_HUMAN	GNB4	Guanine nucleotide-binding protein subunit beta-4 OS=Homo sapiens GN=GNB4 PE=1 SV=3	24	38284	4.1	https://www.uniprot.org/uniprot/Q9HAV0
sp|P17931|LEG3_HUMAN	LGALS3	Galectin-3 OS=Homo sapiens GN=LGALS3 PE=1 SV=5	24	26193	2.8	https://www.uniprot.org/uniprot/P17931
sp|Q9HD20|AT131_HUMAN	ATP13A1	Manganese-transporting ATPase 13A1 OS=Homo sapiens GN=ATP13A1 PE=1 SV=2	24	134523	0.6	https://www.uniprot.org/uniprot/Q9HD20
sp|Q5TZA2|CROCC_HUMAN	CROCC	Rootletin OS=Homo sapiens GN=CROCC PE=1 SV=1	24	228787	0.4	https://www.uniprot.org/uniprot/Q5TZA2
sp|Q96CN4|EVI5L_HUMAN	EVI5L	EVI5-like protein OS=Homo sapiens GN=EVI5L PE=1 SV=1	24	91832	0.8	https://www.uniprot.org/uniprot/Q96CN4
sp|P60981|DEST_HUMAN	DSTN	Destrin OS=Homo sapiens GN=DSTN PE=1 SV=3	23	18950	6.7	https://www.uniprot.org/uniprot/P60981
sp|P01286|SLIB_HUMAN	GHRH	Somatoliberin OS=Homo sapiens GN=GHRH PE=1 SV=1	23	12496	7.4	https://www.uniprot.org/uniprot/P01286
sp|Q8IYW4|ENTD1_HUMAN	ENTHD1	ENTH domain-containing protein 1 OS=Homo sapiens GN=ENTHD1 PE=2 SV=1	23	68180	1.3	https://www.uniprot.org/uniprot/Q8IYW4
sp|B4DX44|ZN736_HUMAN	ZNF736	Zinc finger protein 736 OS=Homo sapiens GN=ZNF736 PE=2 SV=2	23	51774	1.6	https://www.uniprot.org/uniprot/B4DX44
sp|Q8NE71|ABCF1_HUMAN	ABCF1	ATP-binding cassette sub-family F member 1 OS=Homo sapiens GN=ABCF1 PE=1 SV=2	23	96323	0.7	https://www.uniprot.org/uniprot/Q8NE71
sp|Q8WXH0|SYNE2_HUMAN	SYNE2	Nesprin-2 OS=Homo sapiens GN=SYNE2 PE=1 SV=3	23	801817	0.1	https://www.uniprot.org/uniprot/Q8WXH0
sp|P50402|EMD_HUMAN	EMD	Emerin OS=Homo sapiens GN=EMD PE=1 SV=1	23	29033	4.7	https://www.uniprot.org/uniprot/P50402
sp|O43897|TLL1_HUMAN	TLL1	Tolloid-like protein 1 OS=Homo sapiens GN=TLL1 PE=1 SV=1	22	116916	0.8	https://www.uniprot.org/uniprot/O43897
sp|P30536|TSPO_HUMAN	TSPO	Translocator protein OS=Homo sapiens GN=TSPO PE=1 SV=3	22	18930	4.7	https://www.uniprot.org/uniprot/P30536
sp|Q8WXI7|MUC16_HUMAN	MUC16	Mucin-16 OS=Homo sapiens GN=MUC16 PE=1 SV=3	22	1520295	0	https://www.uniprot.org/uniprot/Q8WXI7
sp|Q9UG01|IF172_HUMAN	IFT172	Intraflagellar transport protein 172 homolog OS=Homo sapiens GN=IFT172 PE=1 SV=2	22	199219	0.4	https://www.uniprot.org/uniprot/Q9UG01
sp|Q8TCS8|PNPT1_HUMAN	PNPT1	Polyribonucleotide nucleotidyltransferase 1, mitochondrial OS=Homo sapiens GN=PNPT1 PE=1 SV=2	22	86524	1.1	https://www.uniprot.org/uniprot/Q8TCS8
sp|Q96T23|RSF1_HUMAN	RSF1	Remodeling and spacing factor 1 OS=Homo sapiens GN=RSF1 PE=1 SV=2	22	165260	0.4	https://www.uniprot.org/uniprot/Q96T23
sp|Q12923|PTN13_HUMAN	PTPN13	Tyrosine-protein phosphatase non-receptor type 13 OS=Homo sapiens GN=PTPN13 PE=1 SV=2	22	278843	0.4	https://www.uniprot.org/uniprot/Q12923
sp|Q15526|SURF1_HUMAN	SURF1	Surfeit locus protein 1 OS=Homo sapiens GN=SURF1 PE=1 SV=1	22	33481	2.7	https://www.uniprot.org/uniprot/Q15526
sp|Q9UBU7|DBF4A_HUMAN	DBF4	Protein DBF4 homolog A OS=Homo sapiens GN=DBF4 PE=1 SV=1	22	77551	1.2	https://www.uniprot.org/uniprot/Q9UBU7
sp|Q12912|LRMP_HUMAN	LRMP	Lymphoid-restricted membrane protein OS=Homo sapiens GN=LRMP PE=1 SV=3	22	62767	1.4	https://www.uniprot.org/uniprot/Q12912
sp|P36542|ATPG_HUMAN	ATP5C1	ATP synthase subunit gamma, mitochondrial OS=Homo sapiens GN=ATP5C1 PE=1 SV=1	22	33032	4	https://www.uniprot.org/uniprot/P36542
sp|Q9UHC1|MLH3_HUMAN	MLH3	DNA mismatch repair protein Mlh3 OS=Homo sapiens GN=MLH3 PE=1 SV=3	21	166059	0.8	https://www.uniprot.org/uniprot/Q9UHC1
sp|Q8NFI3|ENASE_HUMAN	ENGASE	Cytosolic endo-beta-N-acetylglucosaminidase OS=Homo sapiens GN=ENGASE PE=1 SV=1	21	85131	0.8	https://www.uniprot.org/uniprot/Q8NFI3
sp|Q8WU76|SCFD2_HUMAN	SCFD2	Sec1 family domain-containing protein 2 OS=Homo sapiens GN=SCFD2 PE=1 SV=2	21	75877	0.9	https://www.uniprot.org/uniprot/Q8WU76
sp|Q9C0D4|Z518B_HUMAN	ZNF518B	Zinc finger protein 518B OS=Homo sapiens GN=ZNF518B PE=2 SV=2	21	120939	0.6	https://www.uniprot.org/uniprot/Q9C0D4
sp|Q15833|STXB2_HUMAN	STXBP2	Syntaxin-binding protein 2 OS=Homo sapiens GN=STXBP2 PE=1 SV=2	21	66867	1	https://www.uniprot.org/uniprot/Q15833
sp|P37275|ZEB1_HUMAN	ZEB1	Zinc finger E-box-binding homeobox 1 OS=Homo sapiens GN=ZEB1 PE=1 SV=2	21	125822	0.8	https://www.uniprot.org/uniprot/P37275
sp|Q04323|UBXN1_HUMAN	UBXN1	UBX domain-containing protein 1 OS=Homo sapiens GN=UBXN1 PE=1 SV=2	21	33419	3	https://www.uniprot.org/uniprot/Q04323
sp|Q5T1H1|EYS_HUMAN	EYS	Protein eyes shut homolog OS=Homo sapiens GN=EYS PE=1 SV=5	21	363281	0.2	https://www.uniprot.org/uniprot/Q5T1H1
sp|Q99816|TS101_HUMAN	TSG101	Tumor susceptibility gene 101 protein OS=Homo sapiens GN=TSG101 PE=1 SV=2	21	44088	1.5	https://www.uniprot.org/uniprot/Q99816
sp|O94759|TRPM2_HUMAN	TRPM2	Transient receptor potential cation channel subfamily M member 2 OS=Homo sapiens GN=TRPM2 PE=1 SV=2	21	172743	0.6	https://www.uniprot.org/uniprot/O94759
sp|O00151|PDLI1_HUMAN	PDLIM1	PDZ and LIM domain protein 1 OS=Homo sapiens GN=PDLIM1 PE=1 SV=4	21	36505	3.6	https://www.uniprot.org/uniprot/O00151
sp|Q6DHV5|C2D2B_HUMAN	CC2D2B	Protein CC2D2B OS=Homo sapiens GN=CC2D2B PE=2 SV=3	21	123846	0.7	https://www.uniprot.org/uniprot/Q6DHV5
sp|O95757|HS74L_HUMAN	HSPA4L	Heat shock 70 kDa protein 4L OS=Homo sapiens GN=HSPA4L PE=1 SV=3	21	95479	0.7	https://www.uniprot.org/uniprot/O95757
							Q9H251	CAD23_HUMAN	http://www.uniprot.org/uniprot/	http://www.uniprot.org/uniprot/Q9H251
							Q9NQ66	PLCB1_HUMAN	http://www.uniprot.org/uniprot/	http://www.uniprot.org/uniprot/Q9NQ66
							Q7Z2D5	PLPR4_HUMAN	http://www.uniprot.org/uniprot/	http://www.uniprot.org/uniprot/Q7Z2D5
							P82933	RT09_HUMAN	http://www.uniprot.org/uniprot/	http://www.uniprot.org/uniprot/P82933
							Q3KRB8	RHGBB_HUMAN	http://www.uniprot.org/uniprot/	http://www.uniprot.org/uniprot/Q3KRB8
							Q5D862	FILA2_HUMAN	http://www.uniprot.org/uniprot/	http://www.uniprot.org/uniprot/Q5D862
							P31937	3HIDH_HUMAN	http://www.uniprot.org/uniprot/	http://www.uniprot.org/uniprot/P31937
							B1NKR8	VP2_ROTHD	http://www.uniprot.org/uniprot/	http://www.uniprot.org/uniprot/B1NKR8
							Q2TAA8	TXIP1_HUMAN	http://www.uniprot.org/uniprot/	http://www.uniprot.org/uniprot/Q2TAA8
							Q9ULI0	ATD2B_HUMAN	http://www.uniprot.org/uniprot/	http://www.uniprot.org/uniprot/Q9ULI0
							Q8N239	KLH34_HUMAN	http://www.uniprot.org/uniprot/	http://www.uniprot.org/uniprot/Q8N239
							O95071	UBR5_HUMAN	http://www.uniprot.org/uniprot/	http://www.uniprot.org/uniprot/O95071
							Q96Q27	ASB2_HUMAN	http://www.uniprot.org/uniprot/	http://www.uniprot.org/uniprot/Q96Q27
							Q86TJ2	TAD2B_HUMAN	http://www.uniprot.org/uniprot/	http://www.uniprot.org/uniprot/Q86TJ2
							P09848	LPH_HUMAN	http://www.uniprot.org/uniprot/	http://www.uniprot.org/uniprot/P09848
							P28062	PSB8_HUMAN	http://www.uniprot.org/uniprot/	http://www.uniprot.org/uniprot/P28062
							Q8IWF7	U2D2L_HUMAN	http://www.uniprot.org/uniprot/	http://www.uniprot.org/uniprot/Q8IWF7
							P0C024	NUDT7_HUMAN	http://www.uniprot.org/uniprot/	http://www.uniprot.org/uniprot/P0C024
							O95747	OXSR1_HUMAN	http://www.uniprot.org/uniprot/	http://www.uniprot.org/uniprot/O95747

## Sheet: Table S3
Met ID	m/z	Retention Time(s)	Metabolite Name	Adduct	Score	HMDB ID	KEGG ID	Super Class	Class	Sub Class	Sh-LTBR-1	Sh-LTBR-2	Sh-LTBR-3	Sh-LTBR-4	Sh-LTBR-5	Sh-LTBR-6	Sh-NC-1	Sh-NC-2	Sh-NC-3	Sh-NC-4	Sh-NC-5	Sh-NC-6	QC-1	QC-2	QC-3
M500T228_pos	500.327	227.638	((4r)-4-((3r,5s,7r,9s,10s,13r,14s,17r)-3,7-dihydroxy-10,13-dimethylhexadecahydro-1h-cyclopenta[a]phenanthren-17-yl)-2,2-dimethylpentanoyl)glycine	[M+Na]+	0.7669			Lipids_and_lipid_like_molecules	Steroids_and_steroid_derivatives	Bile_acids__alcohols_and_derivatives	3127.01	3748.18	3548.74	3454.1	4271	3726.83	6322.41	6415.67	3894.65	2236	5172.53	5685.96	3412.63	3436.78	2908.63
M377T214_pos	377.144	214.009	(-)-Riboflavin	[M+H]+	0.9946	HMDB0000244	C00255	Organoheterocyclic_compounds	Pteridines_and_derivatives	Alloxazines_and_isoalloxazines	12776	15994.3	14951.8	14228.7	14292.5	16622.1	16284.3	16728.7	12438.2	14358.3	15841.3	13159.1	14049.2	14103.7	14103.9
M772T406_2_pos	772.404	405.792	(1.beta.,3.beta.,8.Xi.,9.Xi.)-1-(Acetyloxy)-3-(((1R)-4-O-(6-deoxy-3-O-methylhexopyranosyl)hexopyranosyl)oxy)-14-hydroxycard-20(22)-enolide	[M+NH4]+	0.8123			Lipids_and_lipid_like_molecules	Steroids_and_steroid_derivatives	Steroid_lactones	8007.17	6753.46	7304.08	5778.46	9501.99	6439.62	4934.59	3998.8	2885.75	3949.8	1870.28	2350.35	4454.59	4585.4	4454.71
M551T338_pos	551.124	337.809	(1S)-1,5-Anhydro-2-O-(4-hydroxybenzoyl)-1-(2,4,6-trihydroxy-3-(4-hydroxybenzoyl)phenyl)-D-glucitol	[M+Na]+	0.8052			Organic_oxygen_compounds	Organooxygen_compounds	Carbohydrates_and_carbohydrate_conjugates	2376.79	2326.43	2342.79	2858.5	2552.3	2775.04	9702.91	8100.06	6225.31	6477.72	5911.72	6388.72	4444.54	4898.21	4907.99
M593T207_pos	593.226	207.246	(1S)-1-C-((2S,3S)-7-((3-O-(4-O-Acetyl-2,6-dideoxy-.beta.-D-arabino-hexopyranosyl)-2,6-dideoxy-4-O-methyl-.beta.-D-arabino-hexopyranosyl)oxy)-3-((2,6-dideoxy-3-C-methyl-4-O-(2-methylpropanoyl)-.beta.-D-ribo-hexopyranosyl-(1->3)-2,6-dideoxy-D-lyxo-hexopyranosyl-(1->3)-2,6-dideoxy-.beta.-D-arabino-hexopyranosyl)oxy)-5,10-dihydroxy-6-methyl-4-oxo-1,2,3,4-tetrahydroanthracen-2-yl)-5-deoxy-1-O-methyl-D…	[M+H-C30H50O13]+	0.9568			Organic_oxygen_compounds	Organooxygen_compounds	Carbohydrates_and_carbohydrate_conjugates	6210.88	5531.54	3892.11	3122.48	4177.94	4387.46	8967.79	8309.22	3563.46	5949.21	8199.37	6398.3	6168.17	6683.29	6173.91
M681T398_pos	681.278	398.396	(1S)-5-Deoxy-1-C-((2S,3S)-7-((2,6-dideoxy-3-O-(2,6-dideoxy-.beta.-D-arabino-hexopyranosyl)-4-O-methyl-.beta.-D-arabino-hexopyranosyl)oxy)-3-((2,6-dideoxy-3-C-methyl-.beta.-D-ribo-hexopyranosyl-(1->3)-2,6-dideoxy-D-lyxo-hexopyranosyl-(1->3)-2,6-dideoxy-.beta.-D-arabino-hexopyranosyl)oxy)-5,10-dihydroxy-6-methyl-4-oxo-1,2,3,4-tetrahydroanthracen-2-yl)-1-O-methyl-D-xylulose	[M+H-C20H34O9]+	0.9826			Organic_oxygen_compounds	Organooxygen_compounds	Carbohydrates_and_carbohydrate_conjugates	4463.26	2927.49	4089.76	3201.89	4629.06	4797.2	4252.42	3415.53	1749.09	2627.12	1858.73	2631.87	3374.41	3163.03	3179.24
M453T166_pos	453.341	165.701	(24E)-12,15-Dihydroxy-3-(pentopyranosyloxy)-9,19-cyclolanost-24-en-26-oic acid	[M+H-C5H12O6]+	0.9573			Lipids_and_lipid_like_molecules	Steroids_and_steroid_derivatives	Steroidal_glycosides	16681.1	14165	17917	22152.9	9158.98	19687.4	18027	31825.6	27175.4	29351.6	34166.5	39976.8	21678.6	23897.6	21790.6
M240T230_pos	240.101	230.003	(2E)-1-(4-Methoxyphenyl)-3-(4-pyridinyl)-2-propen-1-one	[M+H]+	0.9937			Benzenoids	Benzene_and_substituted_derivatives	Benzoyl_derivatives	7990.09	9202.54	7240.25	7114.17	8755.6	7351.93	6728.19	7545.58	5262.16	6006.9	7545.01	6824.96	7565.94	7560.75	7965.46
M388T274_pos	388.228	274.376	(2R)-Amino-2-[2-(4-octylphenyl)ethyl]-1-(dihydrogen phosphate)-1,3-propanediol	[M+H]+	0.817			Organic_acids_and_derivatives	Organic_phosphoric_acids_and_derivatives	Phosphate_esters	8156.75	5808.08	6477.5	6826.41	4987.77	5869.9	7034.79	7429.34	6472.46	11752.2	7164.16	6666.8	6904.01	7108.66	5965.44
M631T271_pos	631.369	271.283	(2S,3R)-2,3,4-Trihydroxybutyl 4,6-di-O-acetyl-3-O-dodecanoyl-2-O-hexanoyl-.beta.-D-mannopyranoside	[M+H-H2O]+	0.9759			Lipids_and_lipid_like_molecules	Saccharolipids	unknown	6431.71	10615	6786.54	8187.91	8539.27	7968.68	18735	16651.2	12001.3	13379.7	15205.8	12099.8	12737.4	11273.8	12763.9
M778T156_2_pos	777.605	155.965	(2e,6e)-3,7,11,15,19,23,27,31,35-nonamethylhexatriaconta-2,6,34-triene-1,10,11,15,19,23,27,31-octol	[M+Na]+	0.9756			Lipids_and_lipid_like_molecules	Prenol_lipids	Polyprenols	38894.5	28417.7	60499.5	75205.1	71574.8	67311.1	38433.4	28343.4	23706.7	25450.3	37527.4	37257.4	51402.2	51397.4	50874.5
M257T219_pos	257.074	218.946	(2r)-5-methoxy-2-methyl-2,3,8,9-tetrahydrofuro[2,3-h]chromen-4-one	[M+Na]+	0.7834			Organoheterocyclic_compounds	Benzopyrans	1_benzopyrans	6597.55	6486.57	6336.1	7528.09	7013.4	6887.35	15099.9	14890.4	14683.1	15243.3	16655.8	13604.2	11091.4	11136.1	11135.9
M483T419_pos	483.179	419.371	(2r,3s,4s,5r,6r)-2-[[(2s,3r,4r)-3,4-dihydroxy-4-(hydroxymethyl)oxolan-2-yl]oxymethyl]-6-[4-(4-hydroxyphenyl)butan-2-yloxy]oxane-3,4,5-triol	[M+Na]+	0.9656			Lipids_and_lipid_like_molecules	Fatty_Acyls	Fatty_acyl_glycosides	2991.01	2794.84	3109.91	2372.83	3537.24	3510.43	1757.77	1279.98	1845.74	1971.42	1384.95	1782.44	2477.21	2379.56	2390.29
M865T52_pos	864.623	52.107	(3'-sulfo)Gal.beta.-Cer(d18:1,22:0)	[M+H]+	0.9187	HMDB0012316	C06125	Lipids_and_lipid_like_molecules	Sphingolipids	Glycosphingolipids	13197.4	11724.6	10071.8	11038.2	7339.04	8841.77	17269.9	15330.5	4205.33	12396.3	14027.9	14439.6	9968.45	9750.24	9746.45
M974T237_pos	974.483	236.896	(3.beta.,4.alpha.,16.alpha.)-17-Carboxy-16-hydroxy-23-oxo-28-norolean-12-en-3-yl O-.beta.-D-galactopyranosyl-(1->2)-O-[.beta.-D-xylopyranosyl-(1->3)]-.beta.-D-glucopyranosiduronic acid	[M+NH4]+	0.7969	HMDB0033406		Lipids_and_lipid_like_molecules	Prenol_lipids	Terpene_glycosides	2190.8	2923.96	3259.35	3222.53	3064.9	2517.5	5550.99	4601.69	5142.05	4382.66	5740.37	4805.92	3476.72	3655.09	3476.94
M900T196_pos	899.502	195.805	(3.beta.,5.Xi.,9.Xi.,16.alpha.)-3-((.alpha.-L-Arabinopyranosyl-(1->2)-.alpha.-L-arabinopyranosyl-(1->6)-.beta.-D-glucopyranosyl)oxy)-16-hydroxyolean-12-en-28-oic acid	[M+H]+	0.9652		C18489	Lipids_and_lipid_like_molecules	Prenol_lipids	Terpene_glycosides	114190	134833	143000	141287	151081	162562	108904	73252.6	132019	58296.6	71412.7	90436.4	133860	133861	138097
M977T236_pos	976.502	236.368	(3.beta.,5.Xi.,9.Xi.,18.Xi.)-16-Hydroxy-3-((.beta.-D-xylopyranosyl-(1->2)-6-deoxy-.beta.-D-galactopyranosyl-(1->6)-2-acetamido-2-deoxy-.beta.-D-glucopyranosyl)oxy)olean-12-en-28-oic acid	[M+Na]+	0.9689		C18489	Lipids_and_lipid_like_molecules	Prenol_lipids	Terpene_glycosides	6635.23	11028.7	7791.89	8305.73	8433.81	9699.76	12936.1	10442.4	10800.8	9548.32	11831.3	9483.63	9376.68	9175.1	9373.86
M924T193_pos	923.502	193.226	(3.beta.,5.Xi.,9.Xi.,18.Xi.)-28-Hydroxy-28-oxoolean-12-en-3-yl 6-deoxy-.alpha.-L-mannopyranosyl-(1->3)-[.beta.-D-glucopyranosyl-(1->2)]-.beta.-D-glucopyranosiduronic acid	[M+H-H2O]+	0.9529			Lipids_and_lipid_like_molecules	Prenol_lipids	Terpene_glycosides	153676	152415	184023	147616	188719	215676	133261	91042.2	153397	75112.8	96026.9	119218	153965	153972	158271
M779T226_pos	779.461	226.246	(3.beta.,5.Xi.,9.Xi.,18.Xi.,22.beta.)-22-Hydroxy-25-oxoolean-12-en-3-yl 6-deoxy-.alpha.-L-mannopyranosyl-(1->2)-.beta.-D-xylopyranosyl-(1->2)-.beta.-D-glucopyranosiduronic acid	[M+H-C5H8O4]+	0.9456			Lipids_and_lipid_like_molecules	Prenol_lipids	Terpene_glycosides	84923.2	59881.9	73847.1	46277	76405.8	69454.6	104594	107991	116562	87847.9	108261	71596.5	82220.5	83068.6	82226.5
M950T225_pos	949.507	225.355	(3.beta.,5.Xi.,9.Xi.,22.beta.)-22-Hydroxyolean-12-en-3-yl 6-deoxyhexopyranosyl-(1->2)hexopyranosyl-(1->2)hexopyranosiduronic acid	[M+Na]+	0.9414			Lipids_and_lipid_like_molecules	Prenol_lipids	Terpene_glycosides	4539.44	5314.37	7729.01	6415.74	8494.78	7968.96	7949.02	5925.24	8341.4	6076.55	6467.69	6514.03	5503.01	5675.44	5671.64
M874T430_pos	874.446	430.069	(3.beta.,5.beta.,9.Xi.)-3-((.beta.-D-Glucopyranosyl-(1->4)-.beta.-D-glucopyranosyl-(1->4)-2,6-dideoxy-3-O-methylhexopyranosyl)oxy)-14-hydroxy-19-oxocard-20(22)-enolide	[M+NH4]+	0.9706			Lipids_and_lipid_like_molecules	Steroids_and_steroid_derivatives	Steroid_lactones	5096.64	7020.55	2999.85	3377.4	9346.26	5950.11	9951.87	15215.7	11799.9	13398.1	9957.97	13956.5	9917.72	9922.08	9519.75
M392T116_pos	392.236	116.272	(3R,6S,6aS,10S,12aS,13aR,14S)-1-Ethyl-12a,14-dihydroxy-6-methoxy-3-methyl-8-oxotetradecahydro-7H-3,6a,13-(epiethane[1,1,2]triyl)-7,10-methanooxepino[3',4':4,5]benzo[1,2-b]azocine	[M+H]+	0.9883		C08686	Organoheterocyclic_compounds	Quinolidines	unknown	8375.27	8250.91	8807.99	5982.58	8912.29	7605.03	13307.9	15173.1	11127.2	13389.6	15006.8	14216.6	11135.6	10956.9	11135.6
M461T270_pos	461.253	270.029	(4a'R,5'S,6'R,6a'S,7'R,10a'R,10b'R)-6'-(Acetyloxy)-4a',6a',10b'-trimethyl-5-oxododecahydro-2'H-dispiro[furan-3,3'-benzo[f]chromene-7',2''-oxiran]-5'-yl 2-methylpropanoate	[M+H-H2O]+	0.8383			Organoheterocyclic_compounds	Naphthopyrans	unknown	8219.5	9375.48	8789.75	6152.64	9784.11	6209.53	10474.3	9605.75	8558.57	9015.24	11225.5	9054.51	8202.72	8945.45	8946.69
M476T187_pos	476.31	187.479	(7E)-11-Hydroxy-4,5,8,13,13-pentamethyl-3-(2-methylpropyl)-3,3a,4,6a,9,10,11,11a,14a,15-decahydro-1H-[1,3]dioxolo[9,10]oxacyclododecino[2,3-d]isoindole-1,16(2H)-dione	[M+H]+	0.9904			Phenylpropanoids_and_polyketides	Macrolides_and_analogues	unknown	72696.1	73299.2	73221.4	74226.3	72843.2	79948.2	76619.9	72974.8	71950.5	74059.4	75791.3	64935.5	74293.9	73787.4	73288.3
M564T33_pos	563.55	32.559	(9E)-9-Octadecenamide	[2M+H]+	0.9955	HMDB0002117	C19670	Lipids_and_lipid_like_molecules	Fatty_Acyls	Fatty_amides	2.04287e+06	4.71057e+06	3.22144e+06	1.59699e+06	3.82448e+06	3.40546e+06	2.43556e+06	1.97262e+06	3.27242e+06	3.05392e+06	3.18498e+06	5.7069e+06	3.45815e+06	3.57648e+06	3.56513e+06
M511T476_pos	511.296	476.429	(Methylenecyclopropyl)acetyl-L-carnitine	[2M+H]+	0.7732		C18489				4703.5	1618.36	3526.25	2834.09	1485.44	4188.46	11018	9560.21	16124.6	11094.3	14005	11462.3	6555.63	6892.4	6898.1
M167T109_pos	167.081	108.751	(R)-2-Amino-2-(4-hydroxyphenyl)acetamide	[M+H]+	0.8107			Organic_acids_and_derivatives	Carboxylic_acids_and_derivatives	Amino_acids__peptides__and_analogues	12039	15142	19870.1	12549.4	3904.96	13965.4	11594.4	13413.2	9382.62	10862.2	20091	9634.93	10497.7	10512.7	10967.6
M232T257_2_pos	232.154	257.114	(R)-Butyrylcarnitine	[M+H]+	0.9998	HMDB0002013	C02862	Lipids_and_lipid_like_molecules	Fatty_Acyls	Fatty_acid_esters	898812	1.18652e+06	1.00266e+06	1.01186e+06	967320	1.007e+06	569266	629359	530921	571972	643318	559697	763244	784127	784135
M609T280_pos	609.262	279.967	(R)-N-[1-[4-(2,4-Dimethoxybenzyl)-5-phenethyl-4H-1,2,4-triazol-3-yl]-2-(1H-indol-3-yl)ethyl]picolinamide	[M+Na]+	0.8977			Benzenoids	Benzene_and_substituted_derivatives	Methoxybenzenes	6653.69	6067.77	6320.98	7979.37	8894.43	5779.59	7027.91	8182.04	6386.1	5965.29	6198.61	4992.52	7334.86	7335.08	7241.37
M424T441_pos	424.154	440.639	(e)-resveratroloside	[M+NH4]+	0.703			Phenylpropanoids_and_polyketides	Stilbenes	Stilbene_glycosides	11569	12872.9	11427.8	11284.2	9715.99	14360.1	29995.5	42993.9	24809.5	22389.7	30197	20297.4	19441	19442	19323.5
M282T469_pos	282.041	469.349	.alpha.-D-Galactosamine 1-phosphate	[M+Na]+	0.8935		C22029	Organic_oxygen_compounds	Organooxygen_compounds	Carbohydrates_and_carbohydrate_conjugates	24317.1	16485.4	16549.5	37421.2	35897.4	41047.4	42034.2	20897.5	22195.1	41903.4	37733.9	37633.6	40288.9	38988.3	40400
M102T390_pos	102.054	389.632	.alpha.-Guanidinoglutaric acid	[M+H-C2H4N2O2]+	0.9861		C03140	Organic_acids_and_derivatives	Carboxylic_acids_and_derivatives	Amino_acids__peptides__and_analogues	30948.3	33618.2	32196.1	33194.5	33956.1	32178.5	43336.5	38968.3	39626.2	43000	42547.3	40084.4	36125.1	35588.2	35588.3
M536T168_pos	536.405	168.272	.alpha.-Tocopherol nicotinate	[M+H]+	0.9854		C12981	Lipids_and_lipid_like_molecules	Prenol_lipids	Quinone_and_hydroquinone_lipids	46594.2	39984.6	51692.3	52869.2	51603	50727	83538.6	75763.6	79175.4	76396.6	86118.9	80818.9	66358.1	67700	66363.7
M357T557_pos	357.248	556.549	.beta.-Estradiol 17-valerate	[M+H]+	0.9775		C12859	Lipids_and_lipid_like_molecules	Steroids_and_steroid_derivatives	Steroid_esters	81079.9	93516.1	90835	91559.2	87958.5	78014.7	115242	112563	105914	89338.4	111162	102905	94864.8	93612.2	94877.1
M359T419_pos	359.202	418.73	.beta.-Estradiol 3-benzoate	[M+H-H2O]+	0.8526		C13444	Lipids_and_lipid_like_molecules	Steroids_and_steroid_derivatives	Estrane_steroids	5447.65	8274.33	11978.1	9585.02	11102.8	6866.1	9291.9	8422.45	10905	8866.26	9818.04	8485.19	9062.4	8696.77	9084.05
M744T484_1_pos	744.079	483.532	.beta.-Nicotinamide adenine dinucleotide phosphate	[M+H]+	0.9554	HMDB0000217	C00006	Nucleosides__nucleotides__and_analogues	(5'_>5')_dinucleotides	unknown	94547	141416	118844	117732	117518	126133	203890	187167	169420	169233	158890	178345	141496	141503	142448
M688T395_pos	688.111	394.611	.beta.-Nicotinamide adenine dinucleotide, reduced	[M+Na]+	0.8627	HMDB0001487	C00004	Nucleosides__nucleotides__and_analogues	(5'_>5')_dinucleotides	unknown	9402.92	11117.5	9067.91	9336.57	12001.5	12076.4	26021.4	15945.5	19204.4	13225.3	13861.8	21814.8	12635.9	12643.8	12898.8
M397T70_pos	397.381	69.65	.beta.-Sitosterol	[M+H-H2O]+	0.8218	HMDB0000852	C01753	Lipids_and_lipid_like_molecules	Steroids_and_steroid_derivatives	Stigmastanes_and_derivatives	18776.8	16917.4	11763.6	15730.6	11076.3	9267.63	12501.3	12503.3	3684.02	18404.3	12470.3	16973.4	13277	13277.8	13094
M503T442_pos	503.136	442.009	.tau.-Fluvalinate	[M+H]+	0.8616		C18790	Benzenoids	Benzene_and_substituted_derivatives	Diphenylethers	2384.53	922.676	1423.7	2068.41	1416.43	1594.67	4403.61	4702.05	4588.64	5329.37	4411.13	4995.63	2646.29	2409.02	2677.13
M711T426_pos	711.34	426.242	1',4-Sophorolactone 6',6-diacetate	[M+Na]+	0.9315			Phenylpropanoids_and_polyketides	Macrolides_and_analogues	unknown	17943.9	16587.9	18178.4	16481.8	20637.4	18694.2	23423.8	18989.5	17585.8	23673.2	18445.6	19305.7	19072	19049.2	18256.7
M257T233_pos	257.074	233.435	1'-Acetoxychavicol acetate	[M+Na]+	0.9525	HMDB0041006	C10426	Benzenoids	Phenol_esters	unknown	33460.9	36592.5	33518.9	44249.2	35466.3	36509.8	59621.8	59245.5	58120.6	68804.5	72036.7	57939.3	49011.3	49008.6	49403.8
M643T501_pos	643.338	500.885	1(2H)-Pyrimidineacetamide, N-[(1S,3S,4S)-4-[[2-(2,6-dimethylphenoxy)acetyl]amino]-3-hydroxy-5-phenyl-1-(phenylmethyl)pentyl]tetrahydro-.alpha.-(1-methylethyl)-2,4-dioxo-, (.alpha.S)-	[M+H]+	0.9848			Organic_acids_and_derivatives	Carboxylic_acids_and_derivatives	Amino_acids__peptides__and_analogues	13057.8	11491.3	11863.3	12747.1	15907.1	17335.5	4794.6	6819.26	2450.04	3436.32	1644.18	2748.63	7142.07	7456.55	7052.25
M569T232_pos	569.205	231.85	1,1'-(Ethane-1,2-diyl)bis(5-oxopyrrolidine-3-carboxylic acid)	[2M+H]+	0.7			Organoheterocyclic_compounds	Pyrrolidines	Pyrrolidones	4900.55	2540.91	3914.36	2888.57	4436.72	4356.01	2605.81	2666.77	1567.71	2679.06	1441.33	1299.88	2519.57	2466.99	2518.8
M374T395_pos	374.035	395.212	1,2,3-Thiadiazole-5-carboxamide, N-[4-[3,5-bis(trifluoromethyl)-1H-pyrazol-1-yl]phenyl]-4-methyl-	[M+H-HFN2]+	0.9428			Benzenoids	Benzene_and_substituted_derivatives	Anilides	43781.9	34173.1	66201	43799.8	62322.2	53670.4	166281	156285	156982	143874	103398	145418	74384	76915	76870.6
M843T112_pos	842.654	111.752	1,2-Dieicosenoyl-sn-glycero-3-phosphocholine	[M+H]+	0.8158	HMDB0008308	C00157	Lipids_and_lipid_like_molecules	Glycerophospholipids	Glycerophosphocholines	21331.7	10540.5	10855.7	14292.4	9031.18	9045.82	10409.4	8690.79	39010.2	5204.1	23641.5	10378.2	10992.4	11110.1	11530.4
M757T136_pos	756.552	136.081	1,2-Dihexadecanoyl-sn-glycero-3-phosphocholine	[M+Na]+	0.8314	HMDB0000564	C00157	Lipids_and_lipid_like_molecules	Glycerophospholipids	Glycerophosphocholines	1.16904e+07	1.08299e+07	1.05152e+07	1.0212e+07	9.9207e+06	1.03002e+07	1.01138e+07	9.94488e+06	8.34669e+06	1.03637e+07	1.04899e+07	9.68276e+06	9.9756e+06	1.00144e+07	9.97539e+06
M552T612_pos	551.502	611.885	1,2-Dihexadecanoyl-sn-glycerol	[M+H-H2O]+	0.8711			Lipids_and_lipid_like_molecules	Glycerolipids	Diradylglycerols	1340.72	711.155	854.628	795.191	922.796	700.112	2956.52	948.339	630.873	4003.46	865.832	134.221	887.154	872.242	872.099
M793T473_pos	793.114	472.793	1,2-Dihexanoylphosphatidylinositol-3,4,5-triphosphate	[M+Na]+	0.8727			Lipids_and_lipid_like_molecules	Glycerophospholipids	Glycerophosphoinositol_phosphates	16278	23394.6	17571.1	23331.2	20168	20106.2	31337.6	28626.9	20478.4	32368.5	27827.3	26337.7	23032	22881.1	22922.2
M604T143_pos	603.532	142.536	1,2-Dioleoyl-3-trimethylammoniumpropane cation	[Cat-C3H9N]+	0.9925			Lipids_and_lipid_like_molecules	Fatty_Acyls	Fatty_acid_esters	711642	1.73668e+06	1.28894e+06	1.43629e+06	1.39311e+06	1.15756e+06	541664	498578	2.49947e+06	405093	539230	1.19874e+06	1.35924e+06	1.29458e+06	1.29502e+06
M864T196_pos	863.56	195.805	1,2-Dioleoyl-sn-glycero-3-phospho-(1'-myo-inositol)	[M+H]+	0.8265			Lipids_and_lipid_like_molecules	Glycerophospholipids	Glycerophosphoinositols	108299	264257	276321	312388	294550	299926	106729	92832.1	236235	80608.3	74902.2	119748	194507	196115	193141
M789T194_pos	788.541	193.774	1,2-Dioleoyl-sn-glycero-3-phospho-L-serine	[M+H]+	0.9948	HMDB0012390		Lipids_and_lipid_like_molecules	Glycerophospholipids	Glycerophosphoserines	1.95888e+06	4.34262e+06	5.42419e+06	5.89818e+06	5.92043e+06	5.18861e+06	2.08813e+06	1.69229e+06	4.58782e+06	1.54471e+06	1.30985e+06	2.01653e+06	3.34454e+06	3.3876e+06	3.34987e+06
M745T37_pos	744.552	37.151	1,2-Dioleoyl-sn-glycero-3-phosphoethanolamine	[M+H]+	0.9718	HMDB0009059		Lipids_and_lipid_like_molecules	Glycerophospholipids	Glycerophosphoethanolamines	771429	3.84251e+06	4.18427e+06	1.0162e+06	2.01655e+06	1.87271e+06	3.61055e+06	2.22038e+06	5.02547e+06	4.38747e+06	2.18404e+06	2.69138e+06	876905	2.15753e+06	2.17606e+06
M339T33_pos	339.29	32.591	1,2-Dioleoyl-sn-glycerol	[M+H-C18H34O2]+	0.9764	HMDB0007218		Lipids_and_lipid_like_molecules	Glycerolipids	Diradylglycerols	1.23618e+06	2.63536e+06	920505	4.24922e+06	1.00393e+06	2.87059e+06	3.85281e+06	2.95129e+06	7.44788e+06	989240	929421	1.17459e+06	2.2802e+06	2.29115e+06	1.75778e+06
M731T139_1_pos	730.538	138.578	1,2-Dipalmitoleoyl-sn-glycero-3-phosphocholine	[M+H]+	0.8618	HMDB0008002	C00157	Lipids_and_lipid_like_molecules	Glycerophospholipids	Glycerophosphocholines	2.12909e+07	1.9426e+07	1.86932e+07	1.81379e+07	1.79759e+07	1.85128e+07	2.19661e+07	2.21104e+07	1.81012e+07	2.22069e+07	2.34481e+07	2.07959e+07	2.03961e+07	2.03898e+07	1.97656e+07
M743T142_pos	742.536	142.42	1,2-Dipalmitoyl-sn-glycero-3-phosphoethanolamine-N,N-dimethyl	[M+Na]+	0.9758	HMDB0010566		Lipids_and_lipid_like_molecules	Glycerophospholipids	Glycerophosphoethanolamines	2.05747e+06	2.37452e+06	2.70633e+06	2.8279e+06	2.75471e+06	2.77075e+06	1.68261e+06	1.52755e+06	2.71414e+06	1.43261e+06	1.56753e+06	1.76304e+06	2.0693e+06	2.06898e+06	2.03977e+06
M707T55_pos	706.536	54.721	1,2-Dipalmitoyl-sn-glycero-3-phosphoethanolamine-N-methyl	[M+H]+	0.9201	HMDB0010567		Lipids_and_lipid_like_molecules	Glycerophospholipids	Glycerophosphoethanolamines	505796	1.06158e+06	1.82217e+06	3.06223e+06	1.71548e+06	1.58234e+06	843024	579097	1.18415e+06	349100	469114	568313	1.05937e+06	1.10021e+06	1.10095e+06
M707T37_pos	706.535	37.177	1,2-Dipentadecanoyl-sn-glycero-3-phosphocholine	[M+H]+	0.9555	HMDB0007934		Lipids_and_lipid_like_molecules	Glycerophospholipids	Glycerophosphocholines	959763	2.13907e+06	2.36937e+06	2.47234e+06	2.23583e+06	2.1842e+06	1.11914e+06	861736	1.07969e+06	821708	702174	790155	1.47155e+06	1.49932e+06	1.47144e+06
M791T149_pos	790.626	148.838	1,2-Distearoyl-sn-glycero-3-phosphocholine	[M+H]+	0.99	HMDB0008036		Lipids_and_lipid_like_molecules	Glycerophospholipids	Glycerophosphocholines	105663	100308	129843	152749	147969	145722	196317	150692	257391	170177	232735	237905	154682	154697	158167
M679T143_pos	678.505	142.994	1,2-Ditetradecanoyl-sn-glycero-3-phosphocholine	[M+H]+	0.9544	HMDB0007866		Lipids_and_lipid_like_molecules	Glycerophospholipids	Glycerophosphocholines	2.231e+06	2.61413e+06	3.05406e+06	3.13685e+06	2.99808e+06	2.92981e+06	1.52805e+06	1.34625e+06	1.50734e+06	1.32872e+06	1.31957e+06	1.30544e+06	2.16933e+06	2.14141e+06	2.14118e+06
M809T130_pos	808.582	130.456	1,2-dioleoyl-sn-glycero-3-phosphatidylcholine	[M+Na]+	0.9899	HMDB0062690		Lipids_and_lipid_like_molecules	Glycerophospholipids	Glycerophosphocholines	6.45322e+06	5.79365e+06	6.25851e+06	6.28013e+06	6.36737e+06	6.41787e+06	6.75249e+06	6.24593e+06	6.37419e+06	6.30581e+06	6.31581e+06	6.26577e+06	6.35239e+06	6.35149e+06	6.31202e+06
M725T234_pos	725.414	233.692	1,3-Dihydroxy-4,4,6a,9,12b-pentamethyl-1,3,4,4a,5,6,6a,12,12a,12b-decahydro-2H,11H-benzo[f]pyrano[2,3-b]chromen-11-one	[2M+H]+	0.9617			Organoheterocyclic_compounds	Naphthopyrans	unknown	9803.6	10120.2	8950	7538.43	10886.7	10883.3	9740.74	9821.45	10387.7	9518.07	11234.5	7091.71	10127.3	10172.2	10064.8
M134T228_pos	134.026	227.648	1,3-Thiazolidine-4-carboxylic acid	[M+H]+	0.9947		C07732	Organic_acids_and_derivatives	Carboxylic_acids_and_derivatives	Amino_acids__peptides__and_analogues	10000.9	16015.6	10181.7	10297.9	11404.9	11472.9	22378.8	24763.6	15348.9	22894.1	31815.6	23516.1	17455.9	17681	17679.7
M605T455_pos	605.128	455.413	1,4-Piperazinediethanesulfonic acid	[2M+H]+	0.7942			Organoheterocyclic_compounds	Diazinanes	Piperazines	8521.57	6978.18	6765.59	9538.61	5780.14	8940.44	9355.21	10376.5	11617.7	14189.8	12889.3	9913.14	10970.3	9531.03	10971.7
M86T272_pos	86.0963	271.9	1,5-Pentanediamine	[M+H-NH3]+	0.8255	HMDB0002322	C01672	Organic_nitrogen_compounds	Organonitrogen_compounds	Amines	469219	550780	507463	464072	506446	273061	533619	581442	500807	293501	540892	517480	513979	517696	513996
M480T177_pos	480.343	176.571	1-(1Z-Hexadecenyl)-sn-glycero-3-phosphocholine	[M+H]+	0.9868	HMDB0010407		Lipids_and_lipid_like_molecules	Glycerophospholipids	Glycerophosphocholines	607437	520839	601290	604850	585770	595138	785752	777004	741039	713212	831062	759252	702020	704473	703990
M385T47_pos	385.273	46.91	1-(1Z-Octadecenyl)-2-(4Z,7Z,10Z,13Z,16Z,19Z-docosahexaenoyl)-sn-glycero-3-phosphoethanolamine	[M+H-C20H42NO4P]+	0.8768						40993.7	19722.5	34000.6	36938.5	30874	33907.4	51743.1	69203.2	46766.9	60413.2	53764.8	46336.3	47808.8	46551.8	46527.3
M795T130_pos	794.601	129.814	1-(1Z-Octadecenyl)-2-(5Z,8Z,11Z,14Z-eicosatetraenoyl)-sn-glycero-3-phosphocholine	[M+H]+	0.9583	HMDB0011253		Lipids_and_lipid_like_molecules	Glycerophospholipids	Glycerophosphocholines	2.01364e+06	1.77459e+06	2.15718e+06	2.25716e+06	2.19294e+06	2.21861e+06	1.80394e+06	1.57653e+06	1.86874e+06	1.6691e+06	1.61469e+06	1.62319e+06	1.90509e+06	1.90506e+06	1.87201e+06
M753T130_pos	752.552	130.433	1-(1Z-Octadecenyl)-2-(5Z,8Z,11Z,14Z-eicosatetraenoyl)-sn-glycero-3-phosphoethanolamine	[M+H]+	0.8958	HMDB0005779	C00350	Lipids_and_lipid_like_molecules	Glycerophospholipids	Glycerophosphoethanolamines	309003	416992	469694	507662	451171	443369	240845	288503	438972	160428	172934	224519	353513	353696	379154
M508T188_2_pos	508.373	187.536	1-(1Z-Octadecenyl)-sn-glycero-3-phosphocholine	[M+H]+	0.994	HMDB0013122	C04230	Lipids_and_lipid_like_molecules	Glycerophospholipids	Glycerophosphocholines	1.16333e+06	1.22976e+06	1.45968e+06	1.48168e+06	1.55478e+06	1.30701e+06	1.77698e+06	1.68752e+06	2.05056e+06	1.63213e+06	1.78141e+06	1.59419e+06	1.5018e+06	1.51334e+06	1.51335e+06
M266T124_pos	266.172	124.119	1-(2,5-Dimethylphenoxy)-3-(4-morpholinyl)-2-propanol	[M+H]+	0.7081			Benzenoids	Phenol_ethers	unknown	82928	61505.3	57462.3	48737.4	54324.1	62381.8	72108.2	94760.7	46801.8	84973.3	73557.8	73040.5	66566.9	69312.2	69332.6
M202T111_pos	202.179	110.737	1-(2-Hydroxyethyl)-2,2,6,6-tetramethyl-4-piperidinol	[M+H]+	0.9591			Organoheterocyclic_compounds	Piperidines	unknown	42818.2	47795.1	43826.1	42834.6	41720.3	47336.2	32928.9	31379	45491.2	34552.7	31099.8	47057.8	39394	42839.9	42897.1
M234T450_pos	234.087	449.811	1-(3-Fluorobenzoyl)-4-piperidinecarboxylic acid	[M+H-H2O]+	0.8592			Benzenoids	Benzene_and_substituted_derivatives	Benzoyl_derivatives	161795	207572	199782	195540	195005	189596	219553	236788	240907	251516	258102	248259	243428	251169	243982
M369T433_pos	369.005	432.514	1-.beta.-D-Arabinofuranosyluracil 5'-monophosphate	[M+2Na-H]+	0.9122			Nucleosides__nucleotides__and_analogues	Pyrimidine_nucleotides	Pyrimidine_ribonucleotides	12847.4	23122.6	15415.5	13994.2	15825	16374.9	26767.7	32908.8	26803.6	26842.8	28326.4	29139.3	22588	23277.2	23272.6
M186T45_pos	186.148	44.873	1-Amino(cyclohexyl)acetic acid ethyl ester	[M+H]+	0.7722			Organic_acids_and_derivatives	Carboxylic_acids_and_derivatives	Amino_acids__peptides__and_analogues	9418.36	11933.9	4282.04	3262.51	11668.3	6433.95	5711.96	6277.84	7063.02	7422.65	12473.8	6806.9	10080.2	10432.3	10086
M254T181_pos	254.157	181.362	1-Benzyl-2-ethyl-1,5,6,7-tetrahydro-4H-indol-4-one	[M+H]+	0.8444			Organoheterocyclic_compounds	Indoles_and_derivatives	unknown	5952.97	3741.79	1184.31	2126.29	1225.97	1594.39	6159.57	2671.93	3590.32	3322.77	5399.85	5228.69	4074.31	3665.66	4069.93
M879T126_pos	878.566	126.02	1-Docosahexaenoyl-2-stearoyl-sn-glycero-3-phosphocholine	[M+2Na-H]+	0.9056	HMDB0008727		Lipids_and_lipid_like_molecules	Glycerophospholipids	Glycerophosphocholines	21560.9	26279.9	20646.8	15579	18711.3	24436	40264.2	30607.8	25774.9	37183.4	35633.7	30554.9	26825.1	27754.5	26889.2
M510T39_pos	510.352	39.298	1-Heptadecanoyl-sn-glycero-3-phosphocholine	[M+H]+	0.9709	HMDB0012108	C04230	Lipids_and_lipid_like_molecules	Glycerophospholipids	Glycerophosphocholines	45135.9	37157.2	33866.4	38083.7	38760.7	24877.6	75501.1	52275.6	30140.8	42180.7	66027.8	48111.7	38860	39449.2	44429.1
M781T132_pos	780.55	132.348	1-Hexadecanoyl-2-octadecadienoyl-sn-glycero-3-phosphocholine	[M+Na]+	0.984			Lipids_and_lipid_like_molecules	Glycerophospholipids	Glycerophosphocholines	2.8821e+06	2.7668e+06	2.60992e+06	2.52965e+06	2.48775e+06	2.62697e+06	3.06628e+06	2.98256e+06	2.47872e+06	3.04185e+06	3.13551e+06	3.73063e+06	2.68087e+06	2.74857e+06	2.74871e+06
M769T131_pos	768.586	131.08	1-Hexadecyl-2-(5Z,8Z,11Z,14Z-eicosatetraenoyl)-sn-glycero-3-phosphocholine	[M+H]+	0.9402			Lipids_and_lipid_like_molecules	Glycerophospholipids	Glycerophosphocholines	1.60203e+06	1.54178e+06	1.71372e+06	1.77362e+06	1.80004e+06	1.8125e+06	1.84629e+06	1.73287e+06	2.02141e+06	1.87454e+06	1.7464e+06	1.70687e+06	1.752e+06	1.75197e+06	1.73977e+06
M793T129_pos	792.586	128.589	1-Hexadecyl-2-(8Z,11Z,14Z-eicosatrienoyl)-sn-glycero-3-phosphocholine	[M+Na]+	0.945			Lipids_and_lipid_like_molecules	Glycerophospholipids	Glycerophosphocholines	1.02545e+06	918637	1.14825e+06	1.15236e+06	1.34871e+06	1.17251e+06	958843	860310	980546	908755	1.02134e+06	865420	985703	989273	982582
M482T191_2_pos	482.358	190.693	1-Hexadecyl-sn-glycero-3-phosphocholine	[M+H]+	0.9974			Lipids_and_lipid_like_molecules	Glycerophospholipids	Glycerophosphocholines	2.74967e+06	2.84665e+06	3.29256e+06	2.76565e+06	3.12535e+06	3.04584e+06	5.81824e+06	5.1771e+06	6.03806e+06	4.51509e+06	5.38074e+06	5.15528e+06	4.32578e+06	4.33247e+06	4.32151e+06
M304T92_pos	304.299	91.582	1-Hexadecylpyridinium cation	[Cat]+	0.7388			Organoheterocyclic_compounds	Pyridines_and_derivatives	Pyridinium_derivatives	233472	1.60149e+06	248827	190152	218383	232375	164669	230704	181889	183406	211920	231812	219127	192346	210892
M413T180_pos	413.336	180.4	1-Hydroxy Vitamin D2	[M+H]+	0.9722		C08211	Lipids_and_lipid_like_molecules	Steroids_and_steroid_derivatives	Vitamin_D_and_derivatives	9702.47	9933.06	10032.3	6178.08	9281.03	9630.68	15647.9	15761.6	13627.3	15917.4	17975	15583.7	13055.3	12844.4	13055
M567T396_pos	567.01	395.764	1-Hydroxy-2-(3-pyridinyl)ethylidene bisphosphonic acid	[2M+H]+	0.7377	HMDB0015022	C08233	Organic_acids_and_derivatives	Organic_phosphonic_acids_and_derivatives	Bisphosphonates	2086.23	891.222	2580.37	1092.85	2248.1	1438.24	8517.03	4367.96	3410.81	3775.46	3818.64	5901.91	2290.85	2354.6	2357.02
M608T146_pos	608.463	146.235	1-Lignoceroyl-2-hydroxy-sn-glycero-3-phosphocholine	[M+H]+	0.8836	HMDB0010405	C04230	Lipids_and_lipid_like_molecules	Glycerophospholipids	Glycerophosphocholines	26879.3	24368.3	26566.9	27586.4	27537.9	29429.8	28759.8	28060.1	29098.3	27622.2	27497.9	27940.1	27546.4	28137.3	28108.7
M642T195_pos	641.511	195.167	1-Linoleoyl-2-oleoyl-rac-glycerol	[M+Na]+	0.9404			Lipids_and_lipid_like_molecules	Fatty_Acyls	Lineolic_acids_and_derivatives	100690	114369	130854	121696	130622	134417	114846	76007.6	109072	78358.8	81779.9	84266.1	116608	116595	117482
M282T277_pos	282.119	276.844	1-Methyladenosine	[M+H]+	0.9957	HMDB0003331	C02494	Nucleosides__nucleotides__and_analogues	Purine_nucleosides	unknown	24269.4	21666.6	23735.6	21672.7	24013.5	22288	20693.4	15900.4	24921.5	22250.8	19937.4	16551.7	19860.6	19860.7	19968.3
M335T48_1_pos	335.257	48.163	1-Monolinolenin	[M+H-H2O]+	0.9697			Lipids_and_lipid_like_molecules	Fatty_Acyls	Lineolic_acids_and_derivatives	124172	63908.3	109401	119434	106258	107407	114709	120986	90535	126947	121238	109119	127167	125142	125076
M337T32_2_pos	337.274	31.912	1-Monolinoleoyl-rac-glycerol	[M+H-H2O]+	0.9816			Lipids_and_lipid_like_molecules	Fatty_Acyls	Lineolic_acids_and_derivatives	213976	1.69404e+06	248147	57323	1.26524e+06	1.47229e+06	1.52647e+06	1.78758e+06	179217	33531.5	118223	1.26008e+06	645195	954697	956264
M468T191_pos	468.307	191.433	1-Myristoyl-sn-glycero-3-phosphocholine	[M+H]+	0.9789	HMDB0010379		Lipids_and_lipid_like_molecules	Glycerophospholipids	Glycerophosphocholines	1.00268e+06	1.07867e+06	1.21106e+06	1.18033e+06	1.19056e+06	1.24511e+06	780760	783848	759861	704615	743300	685426	967349	965251	967111
M1066T493_1_pos	1065.5	493.374	1-O-((10-((6-Deoxyhexopyranosyl-(1->4)-[pentopyranosyl-(1->3)]hexopyranosyl)oxy)-6a,6b,9,9,12a-pentamethyl-2-methylidene-1,3,4,5,6,6a,6b,7,8,8a,9,10,11,12,12a,12b,13,14b-octadecahydropicen-4a(2H)-yl)carbonyl)hexopyranose	[M+Na]+	0.7288			Lipids_and_lipid_like_molecules	Prenol_lipids	Terpene_glycosides	7564.32	1584.74	8419.4	7110.91	5438.71	8308.26	6793.2	5545.05	4594.23	5646.66	3075.73	3992.89	6352.06	6159.79	6139.4
M1098T442_pos	1097.55	442.435	1-O-((3.beta.,5.Xi.,9.Xi.)-3-((2-O-(6-Deoxy-.alpha.-L-mannopyranosyl)-.alpha.-L-arabinopyranosyl)oxy)-23-hydroxy-28-oxoolean-12-en-28-yl)-6-O-.beta.-D-glucopyranosyl-.beta.-D-glucopyranose	[M+Na]+	0.9758		C18489	Lipids_and_lipid_like_molecules	Prenol_lipids	Terpene_glycosides	30011.5	13215.6	18659.4	25852.6	29582.4	29901.2	27491.1	31261.9	29487.6	30396.7	28959.1	28275.7	26329.4	25625.9	25645.2
M613T407_pos	613.364	407	1-O-((3.beta.,5.Xi.,9.Xi.,18.Xi.)-3-(.beta.-D-Glucopyranuronosyloxy)-23-hydroxy-28-oxoolean-12-en-28-yl)-.beta.-D-glucopyranose	[M+H-C6H14O7]+	0.9739			Lipids_and_lipid_like_molecules	Prenol_lipids	Terpene_glycosides	7701.84	4430.66	7015.26	6630.12	8216.8	7376.57	4991.36	4542.92	4859.88	4701.29	3736.98	4460.41	5423.83	5291.53	5420.9
M673T266_pos	673.381	266.368	1-O-(3,19,23-Trihydroxy-28-oxours-12-en-28-yl)hexopyranose	[M+Na]+	0.8214			Lipids_and_lipid_like_molecules	Prenol_lipids	Terpene_glycosides	10729	16500.3	11588.5	14006.5	14872.6	15500.9	17435.7	21475.1	15387.5	18213	21742.1	13327.4	13958.3	14394.5	14393.2
M510T149_pos	510.388	149.475	1-O-Octadecyl-sn-glyceryl-3-phosphorylcholine	[M+H]+	0.9477	HMDB0011149	C04317	Lipids_and_lipid_like_molecules	Glycerophospholipids	Glycerophosphocholines	31221.3	25928	9848.03	40301.1	29990.9	29196.5	56052.1	49929.4	51422.8	87396.3	44354.2	50538.1	39678.9	38015.7	39668.8
M811T131_pos	810.597	131.08	1-Octadecanoyl-2-octadecenoyl-sn-glycero-3-phosphocholine	[M+Na]+	0.9895			Lipids_and_lipid_like_molecules	Glycerophospholipids	Glycerophosphocholines	4.26381e+06	4.01103e+06	4.5544e+06	4.63853e+06	4.56158e+06	4.66055e+06	4.03785e+06	3.60677e+06	4.23937e+06	3.85274e+06	3.76158e+06	3.75709e+06	4.17469e+06	4.2724e+06	4.17466e+06
M602T225_pos	601.517	225.096	1-Oleoyl-2-linoleoyl-rac-glycerol	[M+H-H2O]+	0.9641			Lipids_and_lipid_like_molecules	Fatty_Acyls	Lineolic_acids_and_derivatives	35630	45337.1	125354	164337	121379	113310	32345.8	27106	37016.2	59572	27180.6	28921.9	35372.2	36031.4	35366.6
M733T139_pos	732.554	138.601	1-Oleoyl-2-myristoyl-sn-glycero-3-phosphocholine	[M+H]+	0.8509	HMDB0008097		Lipids_and_lipid_like_molecules	Glycerophospholipids	Glycerophosphocholines	4.47701e+07	4.45869e+07	4.44828e+07	4.71316e+07	4.64225e+07	4.44373e+07	4.20934e+07	4.18431e+07	4.04584e+07	4.29967e+07	3.90261e+07	3.89865e+07	4.21666e+07	4.195e+07	4.16626e+07
M339T239_pos	339.288	238.766	1-Oleoyl-2-palmitoyl-rac-glycerol	[M+H-C16H32O2]+	0.9692			Lipids_and_lipid_like_molecules	Glycerolipids	Diradylglycerols	75248.6	76445.4	92759.8	87363.5	100197	69029.9	100255	69110.7	78481.6	61941.6	83612.5	79008.1	81654.8	81656.7	80349.3
M419T244_pos	419.254	244.426	1-Oleoyl-L-.alpha.-lysophosphatidic acid	[M+H-H2O]+	0.7301			Lipids_and_lipid_like_molecules	Glycerophospholipids	Glycerophosphates	9701.13	13076.1	13215.5	12841.3	11448	15751.1	11857.4	10659.8	18657.1	8830.97	11419.4	9177.27	10366.8	10553.5	10556.7
M522T39_pos	522.353	39.079	1-Oleoyl-sn-glycero-3-phosphocholine	[M+H]+	0.9317	HMDB0002815		Lipids_and_lipid_like_molecules	Glycerophospholipids	Glycerophosphocholines	1.52483e+06	1.28657e+06	1.49748e+06	1.35741e+06	1.18264e+06	1.47353e+06	2.09406e+06	2.1924e+06	1.3022e+06	1.99209e+06	1.88508e+06	1.71471e+06	1.49779e+06	1.49874e+06	1.50014e+06
M480T192_pos	480.307	192.472	1-Oleoyl-sn-glycero-3-phosphoethanolamine	[M+H]+	0.9718	HMDB0011506		Lipids_and_lipid_like_molecules	Glycerophospholipids	Glycerophosphoethanolamines	1.79961e+06	2.05217e+06	2.26672e+06	2.43413e+06	2.28359e+06	2.30719e+06	2.40241e+06	1.75019e+06	2.41845e+06	1.46178e+06	1.82966e+06	1.93803e+06	2.11338e+06	2.13329e+06	2.13329e+06
M666T230_pos	666.428	229.715	1-Palmitoyl-2-azelaoylphosphatidylcholine	[M+H]+	0.9834			Lipids_and_lipid_like_molecules	Glycerophospholipids	Glycerophosphocholines	15918.2	12759.3	13477.3	16328.7	15590.6	44033.7	13374.5	14241.6	16677.1	13542.4	14391.1	13490.3	25355.4	25483.3	25354.9
M796T48_pos	795.511	48.163	1-Palmitoyl-2-docosahexaenoyl-sn-glycero-3-phospho-(1'-rac-glycerol)	[M+H]+	0.9542			Lipids_and_lipid_like_molecules	Glycerophospholipids	Glycerophosphoglycerols	60168.4	67457.3	55201.3	60594.2	44501	54768.8	39852.3	43617.2	34994.6	46721.5	41944.1	37769	51067.9	52459.4	51046.6
M807T131_pos	806.566	131.071	1-Palmitoyl-2-docosahexaenoyl-sn-glycero-3-phosphocholine	[M+H]+	0.9478	HMDB0007991		Lipids_and_lipid_like_molecules	Glycerophospholipids	Glycerophosphocholines	2.27395e+06	2.17074e+06	2.09954e+06	2.10901e+06	2.07426e+06	2.16267e+06	2.55484e+06	2.39516e+06	2.08158e+06	2.48458e+06	2.46171e+06	2.28584e+06	2.2137e+06	2.24625e+06	2.24638e+06
M610T241_pos	610.369	241.281	1-Palmitoyl-2-glutaryl phosphatidylcholine	[M+H]+	0.8418			Lipids_and_lipid_like_molecules	Glycerophospholipids	Glycerophosphocholines	1078.92	1753.28	923.775	1189.65	1281.56	7260.23	1783.4	1496.93	1648.32	1145.36	1194.85	1516.63	4234.04	4094.88	4007.17
M679T36_1_pos	678.504	35.833	1-Palmitoyl-2-lauroyl-sn-glycero-3-phosphorylcholine	[M+H]+	0.9045			Lipids_and_lipid_like_molecules	Glycerophospholipids	Glycerophosphocholines	161025	188991	183180	181851	184951	205313	119969	72951.9	95122.7	77538.8	80047.2	91207.7	136403	137944	136396
M759T135_1_pos	758.57	135.446	1-Palmitoyl-2-linoleoyl-sn-glycero-3-phosphocholine	[M+H]+	0.9744	HMDB0007973	C00157	Lipids_and_lipid_like_molecules	Glycerophospholipids	Glycerophosphocholines	5.97907e+07	5.58736e+07	5.67522e+07	5.61129e+07	5.42353e+07	5.62583e+07	6.04714e+07	5.86436e+07	5.49185e+07	6.29782e+07	6.02847e+07	5.80452e+07	5.65116e+07	5.68441e+07	5.65119e+07
M729T140_pos	728.519	139.834	1-Palmitoyl-2-myristoyl-sn-glycero-3-phosphocholine	[M+Na]+	0.9819	HMDB0007965		Lipids_and_lipid_like_molecules	Glycerophospholipids	Glycerophosphocholines	1.13616e+06	1.24186e+06	1.17085e+06	1.1263e+06	1.22974e+06	1.0962e+06	908444	879667	852581	910696	1.01128e+06	871121	999738	1.01214e+06	999609
M578T177_pos	577.515	177.194	1-Palmitoyl-2-oleoyl-sn-glycerol	[M+H-H2O]+	0.9423	HMDB0007102	C13861	Lipids_and_lipid_like_molecules	Glycerolipids	Diradylglycerols	91283.1	220584	346145	318515	333165	211110	97266.8	75654.5	184205	76364.6	62204.7	100930	146856	151024	150979
M785T133_pos	784.584	132.966	1-Palmitoyl-2-stearoyl-sn-glycero-3-phosphocholine	[M+Na]+	0.9805	HMDB0007970		Lipids_and_lipid_like_molecules	Glycerophospholipids	Glycerophosphocholines	3.1252e+07	2.91999e+07	3.05115e+07	3.05996e+07	2.9371e+07	3.03725e+07	2.94624e+07	2.75895e+07	2.68794e+07	3.00386e+07	2.89767e+07	2.80277e+07	2.9019e+07	2.9204e+07	2.90192e+07
M751T151_pos	750.561	151.425	1-Palmitoyl-2-thiopalmitoyl phosphatidylcholine	[M+H]+	0.8765			Organic_nitrogen_compounds	Organonitrogen_compounds	Quaternary_ammonium_salts	502273	398103	589813	638138	514371	681538	544842	486803	539078	473319	490587	494886	563579	572475	563422
M496T187_2_pos	496.34	186.819	1-Palmitoyl-sn-glycero-3-phosphocholine	[M+H]+	0.9801	HMDB0010382	C04230	Lipids_and_lipid_like_molecules	Glycerophospholipids	Glycerophosphocholines	1.20454e+07	1.28636e+07	1.5115e+07	1.57986e+07	1.48548e+07	1.52225e+07	1.52649e+07	1.48829e+07	1.56221e+07	1.4156e+07	1.5566e+07	1.39004e+07	1.44727e+07	1.47902e+07	1.47902e+07
M324T195_pos	324.253	195.054	1-Pyrrolidineheptanoic acid, 2-(3-hydroxyoctyl)-5-oxo-	[M+H-H2O]+	0.8452			Lipids_and_lipid_like_molecules	Fatty_Acyls	Fatty_acids_and_conjugates	30494.1	38866.9	35590.1	38938.9	39707.6	35843.9	23520	17731.3	26702.7	17567.4	14681.4	16387	35071.4	35952.4	35015
M652T193_pos	651.532	192.56	1-Stearoyl-2-docosahexaenoyl-sn-glycerol	[M+H-H2O]+	0.9046	HMDB0007179		Lipids_and_lipid_like_molecules	Glycerolipids	Diradylglycerols	207643	309528	384755	373315	396669	392923	158829	133071	245608	132398	111882	146251	250783	246429	246434
M568T181_2_pos	568.337	181.028	1-Stearoyl-2-hydroxy-sn-glycero-3-phosphocholine	[M+2Na-H]+	0.9138	HMDB0010384	C04230	Lipids_and_lipid_like_molecules	Glycerophospholipids	Glycerophosphocholines	201010	156811	167490	207078	203524	210854	169580	202206	169182	155788	223775	196365	184943	183598	184944
M524T146_pos	524.368	145.585	1-Stearoyl-sn-glycerol 3-phosphocholine(LPC(18:0))	[M+H]+	0.9866	HMDB0010384	C04230	Lipids_and_lipid_like_molecules	Glycerophospholipids	Glycerophosphocholines	97800.8	93458.3	112388	133795	118615	118757	159154	144077	158721	133417	149931	134776	136784	133033	136949
M235T51_pos	235.179	50.797	1-[2-(4-Methoxyphenyl)ethyl]-4-piperidinamine	[M+H]+	0.9181			Benzenoids	Benzene_and_substituted_derivatives	Phenethylamines	10422.1	30669.1	16410.3	4968.33	34885.4	23866.1	7444.45	7368.5	16181.1	15201.5	28855.3	38379.4	20317.5	20647.5	20647.1
M323T253_pos	323.144	253.302	1-[4,5-bis(hydroxymethyl)-3-methoxy-2-methylphenoxy]-3-methylbutane-2,3-diol	[M+Na]+	0.7895			Benzenoids	Benzene_and_substituted_derivatives	Benzyl_alcohols	6426.25	8002.68	7849.51	6868.54	415.419	6364.01	20943.1	18319.4	19754.6	4739.23	4866.37	2537.96	12934.8	12930.6	13331.8
M503T450_2_pos	503.254	449.846	1.alpha.-Methyl-5.alpha.-androstan-3.alpha.-ol-17-one glucuronide	[M+Na]+	0.8027						11336.8	11970.4	12901.7	12604.1	16509.6	10034.6	14446.9	12461.8	7779.77	11938.1	16145.8	7753.1	12393	12418.1	11355.4
M472T419_pos	472.163	419.342	10-Formyl-7,8-dihydrofolic acid	[M+H]+	0.9179	HMDB0006485	C03204	Organoheterocyclic_compounds	Pteridines_and_derivatives	Pterins_and_derivatives	36698.3	39565.9	41159	35810.1	37027.7	36844.4	58443.8	70153.9	58999.5	80414.6	59675.4	62859.2	55657.9	53270.3	53252.7
M221T52_pos	221.164	52.1385	11-(3-Methoxybenzyl)-4-piperidinylamine	[M+H]+	0.9398			Organoheterocyclic_compounds	Piperidines	Benzylpiperidines	29527.1	78698.8	41169.8	20917.5	90452.9	58258.1	25346.6	22536.9	42057.5	51974.1	71385.3	100436	58207.2	58351.1	55569.4
M499T489_pos	499.222	489.005	13,14-Epoxyfluprostenol isopropyl ester	[M+H-H2O]+	0.9263		C18489				6571.76	22419.9	5983.67	10118.6	6369.31	14904.3	8229.04	19541	6784.73	13609.6	12946.8	11561.3	11699.4	10901.7	10899.4
M317T418_pos	317.192	418.128	13-oxoode	[M+Na]+	0.7666	HMDB0004668	C14765	Lipids_and_lipid_like_molecules	Fatty_Acyls	Lineolic_acids_and_derivatives	40479.3	22652.6	38951.9	25327.3	42463.5	35298.3	64479	46747.5	44513.5	43360.8	42134.3	44032.4	41994.9	41989.5	41346.6
M375T260_pos	375.099	260.467	1H-2-Benzopyran-7-butanoic acid, 6,8-dihydroxy-.alpha.,.gamma.-dimethoxy-3-methyl-1-oxo-, methyl ester	[M+Na]+	0.8538			Phenylpropanoids_and_polyketides	Isocoumarins_and_derivatives	unknown	26069.2	36077.1	17673.6	28273.8	32521.5	28256	24875.3	28217.1	49998.6	21224.4	31144.6	53142.3	24364.7	28136.4	28035.4
M375T428_pos	375.191	428.087	1H-Indazole-1-pentanoic acid, 3-[[[1-(aminocarbonyl)-2,2-dimethylpropyl]amino]carbonyl]-	[M+H]+	0.9542			Organoheterocyclic_compounds	Benzopyrazoles	Indazoles	22232.4	9582.56	13918.9	21668.3	21029.1	19882.9	20922.2	16745.9	19510.8	27172.5	26521.4	19689.1	19335.3	19906.2	19918.5
M275T450_pos	275.17	450.43	1H-Indole-3-carboxamide, 7-methoxy-2-methyl-1-[2-(4-morpholinyl)ethyl]-N-[(1S,2S,4R)-1,3,3-trimethylbicyclo[2.2.1]hept-2-yl]-	[M+H-C11H17NO]+	0.8025			Organoheterocyclic_compounds	Indoles_and_derivatives	Indolecarboxylic_acids_and_derivatives	8514.79	21484.5	9843.74	13426.9	7673.18	15831.6	9924.05	25352.9	13678.2	18958	18732.3	13532	15816.4	15809.6	15200.9
M332T257_pos	332.141	256.705	1H-Thieno[3,4-d]imidazole-4-pentanoic acid, hexahydro-2-oxo-, 2-[2-(aminooxy)acetyl]hydrazide, (3aS,4S,6aR)-	[M+H]+	0.8392			Organoheterocyclic_compounds	Biotin_and_derivatives	unknown	6205.65	60295.6	20814.7	17482.6	16080.5	9440.46	44160.7	48009.5	37166.8	14212.8	41471.3	40304.6	18668.9	20608	24659.9
M112T178_pos	112.05	178.474	2'-Deoxycytidine	[M+H-C5H8O3]+	0.9818	HMDB0000014	C00881	Nucleosides__nucleotides__and_analogues	Pyrimidine_nucleosides	Pyrimidine_2_deoxyribonucleosides	46752.8	44497.5	39956.5	34653.3	37746.5	38710.4	55696.3	62665.4	24360.2	25633.7	36854.3	34452.2	30811.5	31102.8	30812.4
M152T258_pos	152.056	258.351	2'-Deoxyguanosine	[M+H-C5H8O3]+	0.9706	HMDB0000085	C00330	Nucleosides__nucleotides__and_analogues	Purine_nucleosides	Purine_2_deoxyribonucleosides	8529.88	7405.05	10899.8	7872.12	9826.7	7210.65	33338	33662.3	30515.1	26075.3	25230.2	26679.3	19241.6	19511.6	19242.4
M493T332_pos	493.155	331.683	2'-Fucosyllactose	[M+Na-H2O]+	0.9132	HMDB0002098		Organic_oxygen_compounds	Organooxygen_compounds	Carbohydrates_and_carbohydrate_conjugates	6683.82	8782.79	9244.41	6988.56	9629.35	7927.5	35446.2	51343.7	60222.5	53339.3	34761.9	62131	32021.2	31144.3	30750.8
M210T176_pos	210.133	175.586	2,2-Bis[hydroxymethyl]-2,2',2''-nitrilotriethanol	[M+H]+	0.9199			Organic_nitrogen_compounds	Organonitrogen_compounds	Amines	89876.9	3498.2	22173.1	19090.2	54247.6	1816.65	33347	3722.03	99525.7	40176.7	105902	30788.2	41258.2	41749.8	41750.6
M167T604_pos	167.153	604.148	2,2-Diallylpiperazine	[M+H]+	0.7406			Organoheterocyclic_compounds	Diazinanes	Piperazines	35017.1	33995.7	1190.29	25214.5	15305	5125.83	22815.3	17134.1	14292.9	31345.6	22621.2	24887	25586.2	24872.5	24837.8
M363T264_pos	363.089	263.822	2,3-Bis(4-fluorophenyl)-6-quinoxalinecarboxylic acid	[M+H]+	0.9008			Organoheterocyclic_compounds	Diazanaphthalenes	Benzodiazines	27299.9	27671.1	22206.3	25890.3	23192.6	28365	18701.5	24692.8	19064.2	28380.4	25688.5	22732.4	24642.8	24394.8	24395.3
M341T193_pos	341.304	193.134	2,3-Dihydroxypropyl octadecanoate	[M+H-H2O]+	0.9027			Lipids_and_lipid_like_molecules	Glycerolipids	Monoradylglycerols	83694.4	175252	186901	155510	156037	166245	86448.8	70582.7	130715	54518.2	65234.4	64044.3	139582	136316	137295
M165T295_pos	165.054	295.086	2,4-Dihydroxy-3,6-dimethylbenzoic acid	[M+H-H2O]+	0.7009			Benzenoids	Benzene_and_substituted_derivatives	Benzoic_acids_and_derivatives	170050	253946	189416	164004	199586	200242	284337	255611	270097	252460	251818	278327	244088	248767	248948
M281T383_1_pos	280.976	382.793	2,8-Dimercapto-5-(4-nitrophenyl)-5H-pyrano[2,3-d:6,5-d']dipyrimidine-4,6-diol	[M+H-C6H5NO2]+	0.7069			Organic_oxygen_compounds	Organooxygen_compounds	Ethers	30079.8	41074.2	33361.6	31534.1	28753.6	40782.6	10107	11643.9	8491.38	11737.8	11335.9	9851.81	23501.1	24052.3	23499.4
M391T395_pos	391.007	394.973	2-(2,4-Dichlorophenoxy)-N-(4-sulfamoylphenyl)propanamide	[M+H+2i]+	0.791			Benzenoids	Benzene_and_substituted_derivatives	Benzenesulfonamides	8562.66	12939.6	8848.19	10246	7709.01	11302.5	8302.59	9667.45	8220.79	17668.3	14439.9	11048.5	9100.12	9152.64	9491.01
M594T162_pos	594.373	162.168	2-(5-Oxovaleryl)phosphatidylcholine	[M+H]+	0.8941			Lipids_and_lipid_like_molecules	Glycerophospholipids	Glycerophosphocholines	6363.73	3708.7	4445.35	5327.55	2784.31	6220.63	6387.15	7721.2	5316.29	1568.32	3841.8	1623.89	18233	15629.7	18236.9
M134T112_pos	134.059	111.854	2-(Methylamino)-N-(2-phenylethyl)benzamide	[M+H-C8H11N]+	0.8254			Benzenoids	Benzene_and_substituted_derivatives	Benzoic_acids_and_derivatives	208460	231469	183671	182045	173271	217867	282419	345644	219313	323470	325302	289974	246780	248146	246780
M120T256_2_pos	120.081	256.322	2-Amino-1-phenylethanol	[M+H-H2O]+	0.999	HMDB0001065	C02735	Organic_nitrogen_compounds	Organonitrogen_compounds	Amines	1.08477e+06	1.17192e+06	1.16242e+06	971890	1.17254e+06	1.10405e+06	1.30385e+06	1.3816e+06	1.18805e+06	1.26629e+06	1.18675e+06	1.22675e+06	1.15418e+06	1.16324e+06	1.15429e+06
M144T200_pos	144.065	199.779	2-Aminoadipic acid	[M+H-H2O]+	0.82	HMDB0000510	C00956	Organic_acids_and_derivatives	Carboxylic_acids_and_derivatives	Amino_acids__peptides__and_analogues	28830.2	27115.8	26253.4	19546.5	23019.3	26856.1	30515.5	30762.9	23479	29594.7	23599.7	23906.7	27595.3	26758.1	26756.2
M283T454_pos	283.044	454.19	2-Aminoethyl dihydrogen phosphate	[2M+H]+	0.8725	HMDB0000224	C00346	Organic_acids_and_derivatives	Organic_phosphoric_acids_and_derivatives	Phosphate_esters	8671.67	9052.1	17313.8	11199	10272.6	15359	19463	19346.4	25592.8	21463.9	12452.8	19087.7	13465.2	7633.99	13581.6
M180T189_pos	180.087	189.376	2-Dimethylamino-6-hydroxypurine	[M+H]+	0.783			Organoheterocyclic_compounds	Imidazopyrimidines	Purines_and_purine_derivatives	10390.6	4737.41	7784.99	3694.82	7722.43	7835.87	12908.7	11909.2	8459.38	10371.1	9107.28	9260.49	10036.9	9578.79	10046.7
M765T142_pos	764.52	142.358	2-Docosahexaenoyl-1-palmitoyl-sn-glycero-3-phosphoethanolamine	[M+H]+	0.959	HMDB0008946		Lipids_and_lipid_like_molecules	Glycerophospholipids	Glycerophosphoethanolamines	309133	367975	319580	304795	349627	328073	239582	242046	334813	230772	249343	283330	290526	293043	290484
M263T33_pos	263.236	32.587	2-Linoleoylglycerol	[M+H-C3H8O3]+	0.9811	HMDB0011538		Lipids_and_lipid_like_molecules	Fatty_Acyls	Lineolic_acids_and_derivatives	645936	848285	675566	576710	920110	706582	678612	646743	695769	724047	708378	796484	708415	720206	720206
M100T229_pos	100.021	229.281	2-Methyl-1,3-thiazole-5-carboxylic acid	[M+H-CO2]+	0.9926			Organoheterocyclic_compounds	Azoles	Thiazoles	13434.7	24783.8	14007	12110	14849.1	17777.2	23911.6	34717	19238.5	28143.4	27600.5	27976.4	20137.9	20505.4	20141
M783T133_pos	782.567	132.963	2-Oleoyl-1-palmitoyl-sn-glycero-3-phosphocholine	[M+Na]+	0.9834	HMDB0007972		Lipids_and_lipid_like_molecules	Glycerophospholipids	Glycerophosphocholines	8.1787e+06	7.79895e+06	7.84577e+06	7.70789e+06	7.5377e+06	7.69143e+06	9.00389e+06	8.6397e+06	7.62499e+06	9.19937e+06	9.10475e+06	8.35602e+06	8.1545e+06	8.20029e+06	8.20048e+06
M835T193_pos	834.523	192.56	2-Oleoyl-1-stearoyl-sn-glycero-3-phosphoserine	[M+2Na-H]+	0.9225	HMDB0010163	C02737	Lipids_and_lipid_like_molecules	Glycerophospholipids	Glycerophosphoserines	74531.1	129160	136507	141128	151561	151468	72559.9	62113.4	106042	53079.5	56443.5	70206.2	107596	107593	109685
M549T55_pos	549.076	55.368	2-Phenyl-1H-benzimidazole-5-sulfonic acid	[2M+H]+	0.9248			Organoheterocyclic_compounds	Benzimidazoles	Phenylbenzimidazoles	94636.9	9307.5	117391	100239	90727.4	104449	84398.8	77227.5	98278.6	91920.8	98546.2	113534	201250	171345	191963
M281T222_pos	281.082	221.859	2-Phenyl-4H-[1,3]thiazino[3,2-a]benzimidazol-4-ol	[M+H]+	0.8225			Organoheterocyclic_compounds	Benzimidazoles	unknown	3680.02	2900.49	3198.45	4353.47	3385.38	4233.62	3422.96	4229.51	4103.65	3961.47	3603.79	6607.19	3658.89	3883.87	3886.37
M693T385_pos	693.111	384.96	2-Thiophenecarboxamide, N-[[4'-[[3-butyl-1,5-dihydro-5-oxo-1-[2-(trifluoromethyl)phenyl]-4H-1,2,4-triazol-4-yl]methyl][1,1'-biphenyl]-2-yl]sulfonyl]-3-methyl-	[M+K]+	0.733			Benzenoids	Benzene_and_substituted_derivatives	Biphenyls_and_derivatives	8556.37	9629.72	7749.59	7879.79	8020.64	8010.69	780.56	208.762	567.628	968.748	710.797	1136.15	4729.63	4434.51	4730.57
M570T182_pos	570.352	181.66	2-[2-(19-Acetamido-16,18-dihydroxy-5,9-dimethyl-6-oxoicosan-7-yl)oxy-2-oxoethyl]butanedioic acid	[M+H-H2O]+	0.9535			Organic_acids_and_derivatives	Carboxylic_acids_and_derivatives	Tricarboxylic_acids_and_derivatives	221007	172879	191197	239261	232332	251943	207470	233524	196004	192046	275912	223793	215904	219147	219148
M807T493_pos	807.427	493.437	2-[5-[2-[2-[5-[2-[2-[5-[2-[2-[5-(2-hydroxybutyl)oxolan-2-yl]propanoyloxy]propyl]oxolan-2-yl]propanoyloxy]propyl]oxolan-2-yl]propanoyloxy]propyl]oxolan-2-yl]propanoic acid	[M+K]+	0.7264			Organic_acids_and_derivatives	Carboxylic_acids_and_derivatives	Tetracarboxylic_acids_and_derivatives	5623.16	3901.11	3976.34	8700.34	6976.65	6203.83	22490.8	20553.8	17649.8	18460.2	20482.6	28886	12701.4	12837.3	12575.6
M955T499_pos	955.47	498.516	2-[[6-[[17-[5,6-dimethyl-3-[3,4,5-trihydroxy-6-(hydroxymethyl)oxan-2-yl]oxyhept-5-en-2-yl]-1-hydroxy-10,13-dimethyl-2,3,4,7,8,9,11,12,14,15,16,17-dodecahydro-1h-cyclopenta[a]phenanthren-3-yl]oxy]-3,4,5-trihydroxyoxan-2-yl]methoxy]-6-(hydroxymethyl)oxane-3,4,5-triol	[M+K]+	0.8627			Lipids_and_lipid_like_molecules	Steroids_and_steroid_derivatives	Steroidal_glycosides	9625.21	11069.2	10422.8	9242.48	8762.45	9197.46	9029.75	9217.33	8397.9	9368.6	9603.02	7917.08	10416.9	10190.7	9832.56
M576T196_pos	575.503	196.445	2-alahma [dmed-fahfa]	[M+H]+	0.7853		C18489				6.59097e+06	1.11372e+07	1.14704e+07	1.18651e+07	1.06272e+07	1.21774e+07	8.28764e+06	7.34626e+06	1.05864e+07	6.90997e+06	5.4317e+06	6.99184e+06	9.93227e+06	1.00374e+07	1.0037e+07
M602T195_1_pos	601.518	195.155	2-arahma [dmed-fahfa]	[M+H]+	0.7834		C18489				3.67791e+06	6.04597e+06	6.76729e+06	6.83815e+06	6.28489e+06	6.66254e+06	3.03464e+06	2.5201e+06	4.10511e+06	2.48499e+06	1.94868e+06	2.56612e+06	4.64746e+06	4.66211e+06	4.64753e+06
M626T193_pos	625.517	193.21	2-dhahma [dmed-fahfa]	[M+H]+	0.7596		C18489				2.91896e+06	3.68874e+06	4.34675e+06	4.16586e+06	4.25796e+06	4.39483e+06	1.78189e+06	1.50359e+06	2.20309e+06	1.4852e+06	1.32149e+06	1.56976e+06	2.85462e+06	2.8462e+06	2.85463e+06
M640T193_pos	639.531	192.67	2-dhahpda [dmed-fahfa]	[M+H]+	0.7804		C18489				28817.9	40017.1	56077.7	55783.3	53651.3	51480.2	23257	14091.8	34350.1	17163.2	13447.3	16308.7	35334.3	35341.2	34767.3
M628T193_pos	627.533	193.378	2-epahpa [dmed-fahfa]	[M+H]+	0.7751		C18489				2.85137e+06	5.51344e+06	6.74255e+06	6.6017e+06	6.58614e+06	6.43828e+06	1.92023e+06	1.55338e+06	3.4648e+06	1.47011e+06	1.23098e+06	1.79791e+06	3.96695e+06	3.96877e+06	3.96695e+06
M363T47_pos	363.289	47.493	2-methoxy-4-pentadecylbenzoic acid	[M+H]+	0.8431			Benzenoids	Benzene_and_substituted_derivatives	Benzoic_acids_and_derivatives	109291	54071.3	101931	103964	97533.3	102209	98606.8	111192	83966.3	107819	103099	89068.7	107236	107270	104614
M552T700_pos	551.501	700.003	2-mohpa [dmed-fahfa]	[M+H]+	0.7477		C18489				1885.15	1869.23	1894.47	1947.97	1878.98	1944.32	1905.89	180.887	2597.96	1746.27	1628.71	5328.47	1940.37	1901.54	1901.88
M580T617_pos	579.533	617.297	2-mohsa [dmed-fahfa]	[M+H]+	0.7838		C18489				3062.92	4524.15	2644.38	3248.52	3038.5	2625.75	3710.49	3120.37	5537.64	2626.17	1422.15	3999.18	2459.81	2673.46	1571.88
M573T83_pos	573.486	83.465	2-sdahma [dmed-fahfa]	[M+H]+	0.7813		C18489				238795	144187	321191	224494	287940	227954	240401	320832	188122	335875	309614	227254	312664	312642	310328
M240T164_pos	240.232	163.768	2S-Amino-4E-pentadecene-1,3R-diol	[M+H-H2O]+	0.9623			Organic_nitrogen_compounds	Organonitrogen_compounds	Amines	50044.5	34304.2	18381.2	36358.5	78195.8	24177.3	33187.9	32126.4	31522	25716.6	50362.2	45302.1	40475.1	40240.7	40240.5
M495T406_pos	495.179	405.761	2r,3s,4s,5r,6s)-2-[[(2r,3r,4r)-3,4-dihydroxy-4-(hydroxymethyl)oxolan-2-yl]oxymethyl]-6-[4-hydroxy-3-(3-methylbut-2-enyl)phenoxy]oxane-3,4,5-triol	[M+Na]+	0.9426			Organic_oxygen_compounds	Organooxygen_compounds	Carbohydrates_and_carbohydrate_conjugates	1988.23	1248.95	3866.86	2048.8	2344.7	1622.94	6595.42	4674.47	5733.81	5688.83	4065.91	4786.83	3463.84	2903.62	3472.61
M353T437_pos	353.024	436.88	3',5'-Cyclic Inosine monophosphate	[M+Na]+	0.8296		C00943	Nucleosides__nucleotides__and_analogues	Purine_nucleotides	Cyclic_purine_nucleotides	1144.56	10225	5118.03	5590.65	4580.63	13665.9	7204.48	14306.4	6335.63	7124.8	8493.71	10973.7	6106.83	5757.18	5898.47
M298T195_pos	298.113	194.668	3'-o-methylguanosine	[M+H]+	0.8137	HMDB0006038		Nucleosides__nucleotides__and_analogues	Purine_nucleosides	unknown	36852.2	26032.8	29017.9	23696.7	25987	30505	46218.9	45231.8	34594.6	49364.4	44292.1	39524.6	36445.2	35982.3	35988.7
M1099T465_pos	1099.4	465.074	3,4-Bis-O-((2E)-2-methylbut-2-enoyl)hexopyranosyl-(1->4)-6-O-((2E)-2-methylbut-2-enoyl)hexopyranosyl 3,4-bis-O-((2E)-2-methylbut-2-enoyl)hexopyranosyl-(1->4)hexopyranoside	[M+Na]+	0.8785			Lipids_and_lipid_like_molecules	Saccharolipids	unknown	4171.25	5884.99	6022.92	4634.98	3486.51	3395.25	14561.8	13647	13313.2	10939.6	19226.2	12053.5	8517.99	9214.51	8542.78
M135T33_1_pos	135.08	33.225	3,4-Dimethylbenzaldehyde	[M+H]+	0.9931			Benzenoids	Benzene_and_substituted_derivatives	Benzoyl_derivatives	25265.6	36687.7	42124.3	26520.1	48520.3	53091.8	37351.2	36380.9	35134.4	37853.3	42996.3	54415.4	38547.7	38610.1	36621.2
M455T332_pos	455.199	332.329	3,4-dimethyl-2,5-bis(3,4,5-trimethoxyphenyl)oxolane	[M+Na]+	0.8948		C10622	Lignans__neolignans_and_related_compounds	Furanoid_lignans	Tetrahydrofuran_lignans	5072.11	2458.53	4825.9	3776.94	4873.88	4704.79	11858.2	16872.1	19683.8	15533.3	10231.7	16701.4	11370.3	11346.1	11320
M521T303_pos	521.159	303.132	3,5-dihydroxy-4-[3,4,5-trihydroxy-6-[[4-(2-hydroxypropan-2-yl)cyclohexene-1-carbonyl]oxymethyl]oxan-2-yl]oxybenzoic acid	[M+Na]+	0.9604			Lipids_and_lipid_like_molecules	Saccharolipids	unknown	22355.8	34877.3	26460.5	25817.3	23815.5	30250.6	9371.07	21639.7	33877.1	727.409	816.211	13277.9	34179.3	33452.3	33462.6
M355T195_pos	355.262	195.151	3,7,12-Trihydroxycholan-24-oic acid (stereoisomer unknown)	[M+H-3H2O]+	0.9587	HMDB0000619	C00695	Lipids_and_lipid_like_molecules	Steroids_and_steroid_derivatives	Bile_acids__alcohols_and_derivatives	20810.9	20777.7	11118.5	17763.8	13888.6	11777.3	39572	36848.4	23932.3	37815.2	37437.5	30375.5	25269.4	25287.7	27588.3
M812T159_2_pos	812.471	158.578	3-((6-Deoxy-4-O-hexopyranosylhexopyranosyl)oxy)olean-12-ene-27,28-dioic acid	[M+NH4]+	0.9703			Lipids_and_lipid_like_molecules	Prenol_lipids	Terpene_glycosides	4422.68	8885.47	4675.96	2804	52241.5	47596.9	9921.08	15932.6	6547.35	13603.3	17466	10944.5	8982.99	9489.49	8983.92
M583T213_pos	583.361	213.068	3-(.alpha.-L-Arabinofuranosyloxy)pimara-8(14),15-dien-12-yl 6-deoxy-.beta.-D-galactopyranoside	[M+H]+	0.9878			Lipids_and_lipid_like_molecules	Prenol_lipids	Terpene_glycosides	3854.07	3576.1	5745.28	3008.6	5521.03	5550.24	2665.5	1828.55	1548.41	1917.57	2093.76	2290.86	3380.58	3368.03	3399.81
M795T510_pos	795.433	510.495	3-(1h-indol-3-ylmethyl)-6,18-dimethyl-12-(1-phenylethyl)-9,15-di(propan-2-yl)-1,4,7,10,13,16,19-heptazacyclotricosane-2,5,8,11,14,17,20-heptone	[M+Na]+	0.9554			Organic_acids_and_derivatives	Peptidomimetics	Hybrid_peptides	11727.7	5680.33	8342.22	8576.27	8974.2	6662.72	10198.5	9780.79	11681.4	13771.5	10137.7	9269.62	9489.15	9222.76	9217.27
M105T197_pos	105.033	197.097	3-(Chloromethyl)-5-phenyl-1,2,4-oxadiazole	[M+H-C2H3ClN2]+	0.9707			Organoheterocyclic_compounds	Azoles	Oxadiazoles	4330.84	3494.17	5057.35	3187.19	3376.81	3568.35	5215.45	8360.48	5410.45	6616.72	5870.49	5841.46	4691.87	4677.15	4918.66
M158T286_pos	158.117	285.557	3-Cyclopentylalanine	[M+H]+	0.9913			Organic_acids_and_derivatives	Carboxylic_acids_and_derivatives	Amino_acids__peptides__and_analogues	41748.9	49124.5	43203.6	39204.1	49972.5	43134.5	50458.4	54335.9	48399.5	50152.5	54163.2	51027.7	49180.1	50519.1	50450.8
M244T46_pos	244.263	46.21	3-Dodecyloxypropylamine	[M+H]+	0.873			Organic_oxygen_compounds	Organooxygen_compounds	Ethers	66027.8	21886.8	68497.6	64454.4	125122	76040.5	96293	82977	98606.1	88945.5	79742.2	84015.4	78811.9	77800.1	77796
M876T502_pos	876.293	501.515	3-Fucosylated Blood Group A tetraose	[M+K]+	0.9826						1242.43	2065.44	1508.49	2446.05	1726.22	2163.73	3194.86	3485.48	4347.01	2712.06	3499.46	2321.42	2955.51	2627.84	2600.06
M517T427_pos	517.26	426.89	3-Hydroxy-5-((3-hydroxy-6-methyl-5-(pentofuranosyloxy)octanoyl)oxy)-6-methyloctanoic acid	[M+Na]+	0.98			Organic_oxygen_compounds	Organooxygen_compounds	Carbohydrates_and_carbohydrate_conjugates	7160.82	9670.17	9788.32	7566.7	8330.89	7928.67	12425	11051.9	6166.43	9857.62	9470.45	6706.86	9892.99	9520.64	9521.17
M260T202_pos	260.096	202.032	3-Hydroxycarbofuran	[M+Na]+	0.7671	HMDB0032775		Organoheterocyclic_compounds	Coumarans	unknown	1902.97	1813.93	2079.71	1158.25	2031.67	2156.73	2065.15	5229.17	2832.85	5738.74	4729.59	2497.27	2934.54	2879.03	2936.4
M442T184_pos	442.351	184.21	3-Hydroxyoleylcarnitine	[M+H]+	0.9935			Lipids_and_lipid_like_molecules	Fatty_Acyls	Fatty_acid_esters	31941.6	28383.6	38272.9	38084.1	32942.3	37524.5	2382.05	872.326	1499.7	2419.92	2911.51	1226.83	16356.1	17965	16348.6
M96T426_pos	96.0439	425.592	3-Hydroxypyridine	[M+H]+	0.8817			Organoheterocyclic_compounds	Pyridines_and_derivatives	Hydroxypyridines	9166.15	8050.74	9630.38	8663.63	10411.8	8924.2	8389.95	8461.94	9016.95	8546.5	8352.42	7926.94	8918.2	8918.1	8648.56
M943T399_pos	943.47	398.887	3-O-((2S,3R,4R)-3,4-Dihydroxy-4-(hydroxymethyl)tetrahydrofuran-2-yl)-.beta.-D-xylopyranosyl-(1->4)-6-deoxy-.alpha.-L-mannopyranosyl-(1->2)-1-O-((2.beta.,3.beta.,5.Xi.,6.beta.,9.Xi.,16.alpha.)-3-((4-O-((2R,3R,4R)-3,4-dihydroxy-4-(hydroxymethyl)tetrahydrofuran-2-yl)-.beta.-D-glucopyranosyl)oxy)-2,6,16,23-tetrahydroxy-28-oxoolean-12-en-28-yl)-.alpha.-L-arabinopyranose	[M+H-C15H26O13]+	0.9223			Lipids_and_lipid_like_molecules	Prenol_lipids	Terpene_glycosides	2314.81	978.487	1692.46	1503.33	3024.03	1920.05	10547	7288.97	7049.27	8001.83	6236.11	7260.33	4869.04	4756.37	4826.99
M533T307_pos	533.21	306.929	3-Pyridineacetonitrile, .alpha.-[(3,4-dimethoxyphenyl)methylene]-, (.alpha.Z)-	[2M+H]+	0.9945			Benzenoids	Benzene_and_substituted_derivatives	Methoxybenzenes	2661.44	3367.11	3591.47	1985.59	3971.35	3921.67	7868.48	3700.74	10901.5	2930.62	2280.63	6494.13	7827.42	8045.31	7825.12
M107T224_pos	107.085	224.366	3-Vinyl-7-oxabicyclo[4.1.0]heptane	[M+H-H2O]+	0.7119			Organoheterocyclic_compounds	Oxepanes	unknown	9301.62	9929.37	8379.61	7749.25	8162.55	9062.14	8641.32	8043.32	5755.84	8637.51	8179	7457.76	8272.05	8289.42	8336.39
M448T168_pos	448.352	168.268	3-[(Cholamidopropyl)dimethylammonio]-1-propanesulfonate	[M+H-C5H13NO3S]+	0.9868		C11321	Lipids_and_lipid_like_molecules	Steroids_and_steroid_derivatives	Bile_acids__alcohols_and_derivatives	22340.1	26875.4	27741.3	36984.1	30613.6	34996.2	16267.4	12415	12304.7	12992.2	16885.3	14717.4	17726	15659	17744.8
M243T222_pos	243.133	222.079	3-[5-(2-Methylpropyl)-3,6-dioxopiperazin-2-yl]propanoic acid	[M+H]+	0.998			Organic_acids_and_derivatives	Carboximidic_acids_and_derivatives	Carboximidic_acids	83161.2	96340.1	92952.5	84457.6	92979.7	87556	109361	105682	96048.8	102487	106255	93276.9	92622.1	95930.6	92659.1
M590T196_pos	589.517	195.786	3-alahpda [dmed-fahfa]	[M+H]+	0.7834		C18489				396761	760888	854981	843755	797189	841884	453438	388742	706699	360638	285327	392989	619677	619695	625388
M707T398_2_pos	707.219	397.503	3.alpha.-Galactobiose	[2M+Na]+	0.9989			Organic_oxygen_compounds	Organooxygen_compounds	Carbohydrates_and_carbohydrate_conjugates	92707.1	115172	98538.6	100115	105793	99913	244043	250850	216158	239519	246496	213866	158586	158239	149417
M457T107_pos	457.343	106.829	4,4'-(Propane-2,2-diyl)bis(2,6-bis((dimethylamino)methyl)phenol)	[M+H]+	0.7395			Benzenoids	Benzene_and_substituted_derivatives	Diphenylmethanes	15067.3	16038.5	16206.5	6200.52	8854.05	13122.2	26654.3	28346.2	13623.5	47965	36713.3	26833.3	22045.5	21520.2	21514
M501T289_pos	501.063	289.357	4,4'-Sulfonylbisphenol	[2M+H]+	0.8709		C14216	Benzenoids	Benzene_and_substituted_derivatives	Benzenesulfonyl_compounds	84725.7	93187.1	107237	89894.1	107779	82075.4	158913	137701	148946	160687	157763	145318	113771	117338	113644
M729T441_pos	729.315	440.553	4-((1E,3E)-5-((6-O-(6-Deoxy-.alpha.-L-mannopyranosyl)-.beta.-D-glucopyranosyl)oxy)-3-methylpenta-1,3-dien-1-yl)-3,5,5-trimethylcyclohex-3-en-1-yl .beta.-D-glucopyranoside	[M+Na]+	0.804			Lipids_and_lipid_like_molecules	Prenol_lipids	Terpene_glycosides	5882.38	5296.75	6157.19	3982.37	6659.68	4593.3	8802.44	8519.42	7391.48	7234.34	6456.98	3763.59	6405.86	6402.49	6644.94
M617T404_pos	617.144	403.779	4-(3,4-dihydroxyphenyl)-7-methoxy-5-[(2s,3r,4s,5s,6r)-3,4,5-trihydroxy-6-[[(2s,3r,4s,5r)-3,4,5-trihydroxyoxan-2-yl]oxymethyl]oxan-2-yl]oxychromen-2-one	[M+Na]+	0.9651			Phenylpropanoids_and_polyketides	Coumarins_and_derivatives	Coumarin_glycosides	1698.77	5165.49	3239.54	3906.91	2283.51	1699.36	5556.43	9318.86	5973.9	12997.3	10456.7	12758.5	5524.89	5532.36	5164.77
M239T274_pos	239.102	273.749	4-(4-Chlorophenyl)-1-piperazinecarboximidamide	[M+H]+	0.8571			Organoheterocyclic_compounds	Diazinanes	Piperazines	4880.93	4423.29	4314.52	4084.02	3704.32	4010.66	5547.19	4087.27	3981.72	3981.6	3831.95	4599.27	3600.05	3862.37	3843.08
M212T207_pos	212.11	207.389	4-Fluoro-N-(2-hydroxy-1,1-dimethylethyl)benzamide	[M+H]+	0.8007			Benzenoids	Benzene_and_substituted_derivatives	Benzoic_acids_and_derivatives	2553.36	2310.45	1439.84	1629.63	2325.57	2006.54	2829.39	4616.24	2178.95	2048.99	4124.29	2602.03	2325.07	2760.19	2326.01
M155T33_pos	155.106	32.559	4-Hydroperoxy-2-nonenal	[M+H-H2O]+	0.8054	HMDB0060287		Organic_oxygen_compounds	Organooxygen_compounds	Carbonyl_compounds	33034.4	18919.9	21712.1	22605.7	16116.2	22318.6	33336.3	31516.1	22786.8	21225.5	18572.1	22544.2	20739.6	21723	21695.8
M123T295_4_pos	123.043	295.086	4-Hydroxybenzaldehyde	[M+H]+	0.8649	HMDB0011718	C00633	Organic_oxygen_compounds	Organooxygen_compounds	Carbonyl_compounds	71079.7	104175	72800.3	63670.5	75737.6	77855.5	108106	98488.2	102461	98964.2	95660.6	107614	98504.2	99339.2	98511.3
M530T241_pos	530.328	241.15	4-Hydroxyphenylmaraviroc	[M+H]+	0.992			Alkaloids_and_derivatives	Tropane_alkaloids	unknown	2767.28	2775.21	1904.27	3729.53	2157.4	2593.46	5985.96	9116.88	10707.9	9642.43	5070.82	7538.27	5755.29	5564.59	5567.08
M146T68_pos	146.059	67.745	4-Hydroxyquinoline	[M+H]+	0.9719		C06343	Organoheterocyclic_compounds	Quinolines_and_derivatives	Quinolones_and_derivatives	10936.3	10857.2	7455.64	8550.86	8304.12	13247.4	17802.7	17323.2	12606.6	18108.1	17616.4	16647.3	16594.3	17662.2	17605.6
M963T443_2_pos	963.473	442.926	4-O-(6-Deoxy-.alpha.-L-mannopyranosyl)-1-O-((3.beta.,5.Xi.,9.Xi.)-3-(.beta.-D-glucopyranuronosyloxy)-28-oxoolean-12-en-28-yl)-.beta.-D-glucopyranose	[M+Na]+	0.9113			Lipids_and_lipid_like_molecules	Prenol_lipids	Terpene_glycosides	7990.58	4062.11	4345.74	4018.82	5431.88	4883.48	4075.73	5105.31	3886.98	5512.3	5069.74	3987.33	3905.53	3300.15	3888.03
M129T408_pos	129.101	407.642	4-Piperidinecarboxamide	[M+H]+	0.9861	HMDB0000661	C00489	Organoheterocyclic_compounds	Piperidines	Piperidinecarboxylic_acids_and_derivatives	2743.59	1113.45	4854.27	1835.63	2273.65	984.232	1548.11	1243.91	1292.88	3513.53	29670.5	3450.26	4782.96	4719.69	4781.3
M288T97_pos	288.198	97.3	4-Thiazolidinecarboxylic acid, 2-undecyl-, (4R)-	[M+H]+	0.9587			Organic_acids_and_derivatives	Carboxylic_acids_and_derivatives	Amino_acids__peptides__and_analogues	254340	214550	308222	172189	171124	237987	199066	339313	170748	221587	311065	248128	274275	254796	254270
M335T207_pos	335.08	207.467	4-[(2E)-3-(3,4-Dihydroxyphenyl)prop-2-enoyl]oxy-2,3-dihydroxy-2-methylbutanoic acid	[M+Na]+	0.8487			Phenylpropanoids_and_polyketides	Cinnamic_acids_and_derivatives	Hydroxycinnamic_acids_and_derivatives	7290.05	6867.07	6625.14	5833.22	6626.02	6945.4	8866.73	6331.31	6487.46	6050.34	8429.61	8556.58	7120.42	7274.65	7426
M488T205_pos	488.273	204.965	4-[(2R,3S,7R,8R,8aS)-2,3,4'-Trihydroxy-4,4,7,8a-tetramethyl-6'-oxospiro[2,3,4a,5,6,7-hexahydro-1H-naphthalene-8,2'-3,8-dihydrofuro[2,3-e]isoindole]-7'-yl]butanoic acid	[M+H]+	0.9689			Organoheterocyclic_compounds	Isoindoles_and_derivatives	Isoindolines	5973.62	6069.8	3211.71	4434.38	6259.64	6232.36	4922.34	7948.19	5667.63	14921.7	15472.6	10122	5832.23	6139.48	6105.52
M374T420_pos	374.213	419.988	4-[1-[4-[2-(Methylamino)ethoxy]phenyl]-2-phenylbut-1-enyl]phenol	[M+H]+	0.9575	HMDB0060666	C16547	Phenylpropanoids_and_polyketides	Stilbenes	unknown	35796.5	23459.3	30982.2	25372.4	31508.9	30185.2	56079.3	47676.6	56403.8	52589.4	53309.2	53408	44518.6	44535.6	41468.8
M561T266_pos	561.24	266.315	5,5-Dibenzylimidazolidine-2,4-dione	[2M+H]+	0.7797			Organoheterocyclic_compounds	Azolidines	Imidazolidines	4779.63	6183.29	4983.96	4390.75	5812.86	3955.35	8011.47	7068.47	3448.51	5735.89	4014.8	7627.35	5352.24	6287.82	6274.23
M473T442_pos	473.271	442.257	5-(4-Methyl-1-piperazinyl)-2-nitroaniline	[2M+H]+	0.7095			Organoheterocyclic_compounds	Diazinanes	Piperazines	3011.35	4153.69	2453.63	1431.55	2290.07	2048.08	3573.84	4527.11	3692.91	5177.49	3645.73	3057.25	3589.08	3598.57	3468.99
M367T465_pos	367.14	465.49	5-Carbethoxycytosine	[2M+H]+	0.9927			Organoheterocyclic_compounds	Diazines	Pyrimidines_and_pyrimidine_derivatives	1.59593e+07	1.56836e+07	1.57814e+07	1.51331e+07	1.51654e+07	1.54548e+07	2.21385e+07	2.15156e+07	2.02939e+07	2.39685e+07	2.27911e+07	1.97194e+07	1.84594e+07	1.83122e+07	1.81335e+07
M258T225_pos	258.109	224.67	5-Methylcytidine	[M+H]+	0.9996	HMDB0000982		Nucleosides__nucleotides__and_analogues	Pyrimidine_nucleosides	unknown	7331.86	7492.31	7299.03	5585.27	7570.16	7323.07	11387.4	13360.2	8739.94	11118.9	11164	10775.9	9448.6	9229.96	9449.75
M598T181_pos	598.303	181.329	5-[[4-[5-[[4-[5-[acetyl(hydroxy)amino]pentylamino]-4-oxobutanoyl]-hydroxyamino]pentylamino]-4-oxobutanoyl]-hydroxyamino]pentanoic acid	[M+Na]+	0.8094			Lipids_and_lipid_like_molecules	Fatty_Acyls	Fatty_amides	16909.5	20652.4	13514.6	11760.8	23763.1	23547.5	18899.2	13665.9	18721.5	17684.3	17415.4	9966.02	18660.4	20219.9	20152.5
M160T411_pos	160.132	410.693	5-aminovaleric acid betaine	[M+H]+	0.8528			Lipids_and_lipid_like_molecules	Fatty_Acyls	Fatty_acids_and_conjugates	60064.4	54906.1	54679.1	39718.2	54289.3	55936.2	37337.8	39733.9	33517.8	25834.2	27217.5	33938.8	48193.3	48189.3	46979.3
M460T403_pos	460.192	403.312	5-methyltetrahydrofolic acid	[M+H]+	0.9878	HMDB0001396	C00440	Organoheterocyclic_compounds	Pteridines_and_derivatives	Pterins_and_derivatives	634.265	669.415	1006.39	964.336	1892.7	1042.49	4314.02	4004.7	3200.97	2637.2	4078.61	2404.83	2000	1875.05	2060.81
M716T310_pos	716.274	309.751	6-((6-Deoxy-3-O-((2E)-3-(3,4-dimethoxyphenyl)prop-2-enoyl)-.alpha.-L-mannopyranosyl)oxy)-1a-(hydroxymethyl)-1a,1b,2,5a,6,6a-hexahydrooxireno[4,5]cyclopenta[1,2-c]pyran-2-yl .beta.-D-glucopyranoside	[M+NH4]+	0.9497			Phenylpropanoids_and_polyketides	Cinnamic_acids_and_derivatives	Hydroxycinnamic_acids_and_derivatives	17121.3	14092.8	14878.1	13309.9	16304.4	14142.2	16759.6	12841.8	9896.2	20881.3	15493.3	14973	16330	15657.9	15678.9
M993T235_pos	992.533	235.016	6-Deoxy-.alpha.-L-mannopyranosyl-(1->4)-.beta.-D-glucopyranosyl-(1->6)-1-O-((2.alpha.,3.beta.,5.Xi.,6.beta.,9.Xi.)-2,3,6,23-tetrahydroxy-28-oxoolean-12-en-28-yl)-.beta.-D-glucopyranose	[M+NH4]+	0.9511	HMDB0029892		Lipids_and_lipid_like_molecules	Prenol_lipids	Terpene_glycosides	1794.57	3219.64	2225.01	4194.07	2554.41	2404.64	2006.18	1944.31	2085.26	1906.34	2053.62	1851.29	2084.38	2084.49	2149.52
M841T480_2_pos	841.411	479.558	6-Deoxy-2-O-((3.Xi.)-6-deoxy-3-O-((2S,3R,4R)-3-(.beta.-D-glucopyranosyloxy)-4-hydroxy-4-(hydroxymethyl)tetrahydrofuran-2-yl)-.alpha.-L-arabino-hexopyranosyl)-1-O-(3-(.beta.-D-glucopyranuronosyloxy)-2,22,23-trihydroxy-23,28-dioxoolean-12-en-28-yl)-.beta.-D-glucopyranose	[M+H-C17H28O13]+	0.8971			Lipids_and_lipid_like_molecules	Prenol_lipids	Terpene_glycosides	49835	62553.8	53383.2	62605.8	53756.5	60599.8	130611	128415	106257	118020	119175	115575	90209.1	90876.1	90209.1
M793T528_pos	793.429	528.06	6-Deoxyhexopyranosyl-(1->4)-[hexopyranosyl-(1->6)]-1-O-(27-hydroxy-3,27,28-trioxolup-20(29)-en-28-yl)hexopyranose	[M+H-C6H10O5]+	0.7901			Lipids_and_lipid_like_molecules	Prenol_lipids	Terpene_glycosides	87470.1	69843	73869.2	67201.9	80794.1	90600.3	70809.9	73167.4	52627.4	74874.5	56279.5	54901.8	72749.3	72746.7	71503.9
M250T456_pos	250.092	455.548	6-Fluoro-4-oxo-1-propyl-1,4-dihydro-3-quinolinecarboxylic acid	[M+H]+	0.7117			Organoheterocyclic_compounds	Quinolines_and_derivatives	Quinoline_carboxylic_acids	24869.8	20699.5	32531.6	32095.9	22941.6	24406.4	22387.4	23268.3	29768.8	24047.8	27277.3	21931.4	25746.5	25742	26360.3
M751T288_pos	751.288	287.946	6-O-((2E)-2-Methylbut-2-enoyl)-.beta.-D-glucopyranosyl-(1->2)-6-O-((2E)-2-methylbut-2-enoyl)-.alpha.-D-glucopyranosyl .beta.-D-glucopyranosyl-(1->2)-6-O-((2E)-2-methylbut-2-enoyl)-.alpha.-D-glucopyranoside	[M+H-C6H10O5]+	0.8444			Lipids_and_lipid_like_molecules	Saccharolipids	unknown	23220	26074.7	17268.7	16473.3	18900.9	26264	31633.1	32239.5	22238.4	26988.8	38152.8	27980.9	24356.5	24156.8	26921.8
M609T411_pos	609.195	411.222	6-O-(6-Deoxy-2-O-((2E)-3-phenylprop-2-enoyl)-.alpha.-L-mannopyranosyl)-1-O-((2E)-3-phenylprop-2-enoyl)-.beta.-D-glucopyranose	[M+Na]+	0.9882			Phenylpropanoids_and_polyketides	Cinnamic_acids_and_derivatives	Cinnamic_acid_esters	8733.31	4192.03	10017.1	8564.99	7400.17	7599.17	12514.2	12101.3	10619.6	12582	11025.1	7927.55	9751.75	9751.68	9940.93
M537T303_pos	537.133	303.253	6-Oxomometasone furoate	[M+H+2i]+	0.9523			Lipids_and_lipid_like_molecules	Steroids_and_steroid_derivatives	Pregnane_steroids	13033	16293.3	10624.2	10685.4	13367.7	15132	12091.6	13420.2	20391.9	2398.05	615.587	16656.5	17880.9	16961.1	17879.8
M316T46_pos	316.284	46.268	6-Oxooctadecanoic acid	[M+NH4]+	0.9033			Lipids_and_lipid_like_molecules	Fatty_Acyls	Fatty_acids_and_conjugates	79289.5	119971	86197.4	87063.9	107647	85585.8	118378	94706.9	83745.4	110112	114249	111105	95113.7	97661.9	95151.5
M415T34_pos	415.211	33.827	6-[3-[(3,4-dimethoxyphenyl)methyl]-4-methoxy-2-(methoxymethyl)butyl]-4-methoxy-1,3-benzodioxole	[M-H2O+H]+	0.9762			Lignans__neolignans_and_related_compounds	Dibenzylbutane_lignans	unknown	3.14773e+06	4.57032e+06	3.71137e+06	3.30699e+06	3.69384e+06	5.11379e+06	4.11191e+06	4.72607e+06	5.20195e+06	6.43561e+06	4.80801e+06	6.2709e+06	4.76598e+06	4.76626e+06	4.89581e+06
M518T190_pos	518.262	190.11	6b-Hydroxy-3,14b,14c-trimethyl-5-oxo-2,3,4,5,6b,7,8,8a,9,14,14b,14c,15,16-tetradecahydro-4,16a-epoxy[1]benzoxocino[7',8':6,7]indeno[1,2-b]indol-3-yl 2-hydroxy-2-methylpropanoate	[M+H-H2O]+	0.7367			Organoheterocyclic_compounds	Naphthopyrans	unknown	32745.4	24693.3	28458.8	28887	37458.8	36406.5	78549.4	50075.6	56061.2	35629	70838.1	76029.2	41247.4	41259.8	43375.7
M514T274_pos	514.227	274.376	6b-Hydroxy-3,14b,14c-trimethyl-5-oxo-2,3,4,5,6b,7,8,8a,9,14,14b,14c,15,16-tetradecahydro-4,16a-epoxy[1]benzoxocino[7',8':6,7]indeno[1,2-b]indol-3-yl acetate	[M+Na]+	0.735			Organoheterocyclic_compounds	Naphthopyrans	unknown	20171.6	19046.4	18982.2	25988.7	24851	27495.8	22206.9	15237.2	14329.8	28871.1	16143.7	17284.8	19099.7	18678.5	18494.6
M374T263_2_pos	374.301	262.623	7(Z),10(Z),13(Z),16(Z),19(Z)-N-(2-Hydroxyethyl)docosapentaenamide	[M+H]+	0.9921			Organic_nitrogen_compounds	Organonitrogen_compounds	Amines	3502.48	4659.83	3986.03	4419.23	3097.68	4293.99	6361.76	12857.6	5210.27	6784.82	7146.34	4453.81	6360.04	7071.65	6322.51
M172T13_pos	172.132	13.3705	7,8-Diaminononanoic acid	[M+H-NH3]+	0.8184		C01037	Lipids_and_lipid_like_molecules	Fatty_Acyls	Fatty_acids_and_conjugates	2877.42	5102.39	5526.97	3149.02	5482.72	4042.04	3735.63	3033.84	4372.65	5673.1	11387.1	5509.2	3963.52	5151.43	4436.51
M619T447_pos	619.268	447.469	7-Ethyl-10-(4-N-aminopentanoic acid)-1-piperidino)carbonyloxycamptothecin	[M+H]+	0.9875	HMDB0060661	C16542	Alkaloids_and_derivatives	Camptothecins	unknown	2579.75	5312.03	3081.5	4074.31	7160.38	4468.74	6009.04	5036.65	6066.94	7865.86	8348.41	5282.62	4857.38	4975.43	4858.78
M449T160_1_pos	449.281	159.779	7-Hydroxy-4-((3Z)-5-hydroxy-3-methylpent-3-en-1-yl)-4a,8,8-trimethyl-3-methylidenedecahydronaphthalen-2-yl .beta.-D-mannopyranoside	[M+H-2H2O]+	0.9363			Lipids_and_lipid_like_molecules	Prenol_lipids	Terpene_glycosides	23389.7	19245.5	12699.8	26965.7	17018.7	17158.5	12387.1	12034.2	6670.08	14506.3	14908.8	13471	12889.7	12947.5	11971.6
M166T194_pos	166.071	194.013	7-Methylguanine	[M+H]+	0.978	HMDB0000897	C02242	Organoheterocyclic_compounds	Imidazopyrimidines	Purines_and_purine_derivatives	18907.7	16530.5	19249.3	10888.2	19236.5	15493.5	25306.5	26913.1	16918	25890.6	24925.5	21910.9	15875.3	12715.9	15987
M166T182_pos	166.072	181.69	7-Methylguanosine	[M+H-C5H8O4]+	0.9835	HMDB0001107	C20674	Nucleosides__nucleotides__and_analogues	Purine_nucleosides	unknown	23510.4	22558.9	25245	23046	22963.5	22181.7	20377	22463.7	18992.2	24508.1	23425.7	22606.3	22820.7	22593	22590.8
M365T55_pos	365.319	55.368	7.alpha.,12.alpha.-Dihydroxy-5.beta.-cholestan-3-one	[M+H-3H2O]+	0.9753		C05453	Lipids_and_lipid_like_molecules	Steroids_and_steroid_derivatives	Cholestane_steroids	26240.9	28028.7	20969.5	18628.5	20783.7	19691.2	28309.4	28743.7	22278.2	34782.1	30613.9	27746.3	26830.4	26393.8	26842.8
M417T96_pos	417.335	96.466	7.alpha.,12.alpha.-Dihydroxycholest-4-en-3-one	[M+H]+	0.8951		C17339	Lipids_and_lipid_like_molecules	Steroids_and_steroid_derivatives	Cholestane_steroids	19510	17705.8	15309.4	869.16	18511.5	18898.9	21156	34766.9	17042	38264.5	24712.2	26037.2	26225.4	25597.1	25600
M383T32_1_pos	383.329	31.895	7.alpha.,24(S)-Dihydroxycholesterol	[M+H-2H2O]+	0.9563	HMDB0060136	C15518	Lipids_and_lipid_like_molecules	Steroids_and_steroid_derivatives	Bile_acids__alcohols_and_derivatives	56440.3	77696.3	84680.9	64761.1	54299.5	74426.9	45920.4	43677.4	50515.1	37516.1	37961.2	30693	54531.6	54601.1	53663.9
M383T55_pos	383.328	54.7205	7.alpha.,25-Dihydroxycholesterol	[M+H-2H2O]+	0.8773	HMDB0006280	C15520	Lipids_and_lipid_like_molecules	Steroids_and_steroid_derivatives	Cholestane_steroids	33431.2	15491.1	38376	41693.7	32384.8	31112	57611.7	31575.7	37575.2	35866.6	33919.6	30920.4	39041.5	39021.4	36472.4
M369T303_pos	369.174	303.056	9,11,18-Trihydroxy-6,18-epoxypimara-5,8(14),15-trien-7-one	[M+Na]+	0.7086			Organoheterocyclic_compounds	Naphthofurans	unknown	9697.28	13370	11033.1	9910.76	20131	14549	12072.1	3886.16	23869.9	8243.04	4937.64	17476.9	18375.7	18432.8	18934.1
M341T46_pos	341.092	46.21	9-(2,3-dihydroxy-3-methylbutyl)-4-methoxyfuro[3,2-g]chromen-7-one	[M+Na]+	0.9233			Phenylpropanoids_and_polyketides	Coumarins_and_derivatives	Furanocoumarins	19330.1	19147.8	20984.1	15681.1	17918	17461.9	15919.7	22443	20465.3	22971.6	15813	19407.8	19076.7	19282.2	19215.2
M895T197_2_pos	895.469	196.573	Abamectin	[M+Na]+	0.9356		C11983				26692.7	16324.5	18908.1	23764.3	22552.2	22403.1	35905.6	21632.3	30601.7	20725.3	22911.2	28278.8	22763.7	23141.1	27171.3
M832T417_pos	832.11	417.482	Acetyl coenzyme A	[M+Na]+	0.9731	HMDB0001206	C00024	Lipids_and_lipid_like_molecules	Fatty_Acyls	Fatty_acyl_thioesters	11376.6	9330.18	11474.8	11566.1	11129.4	8660.09	17492.7	12381.9	15986	20116.7	20181.8	21853.2	14503.3	14578.9	14578.9
M810T417_pos	810.129	417.488	Acetyl-coa	[M+H]+	0.9803	HMDB0001206	C00024	Lipids_and_lipid_like_molecules	Fatty_Acyls	Fatty_acyl_thioesters	41785.3	34343.5	40805.7	35840	38813.7	25814.6	60181.7	40319.9	63819.6	72363.3	71647.1	73151.9	49257.1	49257.2	48992.6
M204T304_pos	204.123	303.618	Acetylcarnitine	[M+H]+	0.9998		C02571	Lipids_and_lipid_like_molecules	Fatty_Acyls	Fatty_acid_esters	791367	860973	849292	816440	784921	843605	653591	360894	760783	720604	579091	664667	788176	783168	783203
M268T165_pos	268.104	165.073	Adenosine	[M+H]+	0.9999	HMDB0000050	C00212	Nucleosides__nucleotides__and_analogues	Purine_nucleosides	unknown	1.07388e+06	700906	919564	798903	798946	792818	1.69198e+06	1.71738e+06	1.58414e+06	1.57936e+06	1.8481e+06	1.70804e+06	1.29615e+06	1.29621e+06	1.26689e+06
M428T460_pos	428.035	460.037	Adenosine 5'-phosphosulfate (aps)	[M+H]+	0.9977	HMDB0001003	C00224	Nucleosides__nucleotides__and_analogues	Purine_nucleotides	Purine_ribonucleotides	861824	1.22531e+06	954290	977080	925957	1.00399e+06	1.11807e+06	1.01971e+06	991324	1.09498e+06	972956	1.02911e+06	964657	997009	1.01252e+06
M464T485_pos	464.079	485.309	Adenylosuccinic acid	[M+H]+	0.9994	HMDB0059653	C03794	Nucleosides__nucleotides__and_analogues	Purine_nucleotides	Purine_ribonucleotides	129626	160448	160230	150050	165292	151296	227985	166027	178937	155586	148272	176955	154701	154684	151167
M560T416_pos	560.076	415.646	Adp-ribose	[M+H]+	0.9854	HMDB0001178	C00301	Nucleosides__nucleotides__and_analogues	Purine_nucleotides	Purine_nucleotide_sugars	20230.2	31231.7	22852.4	25247.9	19706.8	24977.7	25350.1	25366.2	19905.9	24317.8	29414.9	21400.6	24408	24545.1	24407.1
M237T207_pos	237.123	207.082	Ala-Phe	[M+H]+	0.9822			Organic_acids_and_derivatives	Carboxylic_acids_and_derivatives	Amino_acids__peptides__and_analogues	3962.42	2841.43	4505.38	3302.34	4045.73	4099.02	5088.69	5001.92	4192.61	4559.21	6519.34	4591.06	4593.46	4485.76	4482.16
M774T412_pos	774.297	412.482	Alatolin	[M+H+NH3]+	0.9154			Organic_acids_and_derivatives	Carboxylic_acids_and_derivatives	Hexacarboxylic_acids_and_derivatives	1916.56	2422.32	3459.96	587.374	1562.94	1019.09	6458.88	6860.79	4282.83	7519.4	5007.24	5541.66	3393.63	3010.02	3403.01
M355T153_pos	355.331	152.725	Alexidine	[M+H-C9H18N2]+	0.9546			Organic_nitrogen_compounds	Organonitrogen_compounds	Guanidines	10600.6	8155.54	9264.86	9668.26	7814.81	7966.57	17691.2	16763	15981	17214	16406.2	17174.2	13702.2	13319.6	13317.8
M323T250_pos	323.157	250.232	Alogliptin	[M+H-NH3]+	0.9942			Benzenoids	Benzene_and_substituted_derivatives	Benzonitriles	3328.59	2853.73	3751.35	2098.67	3622.4	3865.22	3734.08	1354.47	2690.57	4097.18	4302.89	3263.37	3484.35	3860.16	3852.76
M868T483_pos	868.494	482.836	Alpha-solanine	[M+H]+	0.9077	HMDB0034202	C10820	Phenylpropanoids_and_polyketides	Depsides_and_depsidones	unknown	6307.81	3909.29	1956.44	2886.83	7086.22	4759.54	538.136	775.617	965.107	1823.78	627.683	1992	1754.27	1765.81	1452.53
M582T419_pos	582.19	419.348	Amidepsine E	[M+H]+	0.9239			Phenylpropanoids_and_polyketides	Depsides_and_depsidones	unknown	1570.71	1520.69	2151.78	1344.23	2223.43	1759.19	2641.03	4078.44	1474.65	3777.29	1587.3	1964.35	2136.85	2201.18	2208.66
M408T419_pos	408.006	418.746	Amidosulfuron	[M+K]+	0.7663		C10933	Organic_oxygen_compounds	Organooxygen_compounds	Ethers	5973.18	9494.49	7919.35	7278.31	7310.01	6806.39	13647.6	14767.7	12842.2	12925.2	12483.8	11878.4	10956.4	10795	10859.7
M568T204_pos	568.285	204.287	Amikacin	[M+H-H2O]+	0.9969	HMDB0014622	C06820	Organic_oxygen_compounds	Organooxygen_compounds	Carbohydrates_and_carbohydrate_conjugates	162071	413703	267977	209076	309931	276150	343166	584104	239143	334438	368440	345285	276752	285232	285218
M487T434_pos	487.26	433.54	Andrastin A	[M+H]+	0.9853			Lipids_and_lipid_like_molecules	Steroids_and_steroid_derivatives	Steroid_esters	22685.6	29457.5	26610.2	18534.1	27269.1	34959.1	21599.6	33536.4	25128.3	31821.2	20576.8	37011.1	30393.2	30076.8	30389.7
M431T460_pos	431.234	460.44	Androsterone glucuronide	[M+H-2H2O]+	0.9277	HMDB0002829	C11135	Lipids_and_lipid_like_molecules	Steroids_and_steroid_derivatives	Steroidal_glycosides	110564	62420.4	97188.8	70205.4	108620	112785	43723.2	35872.6	25802.8	33824.6	54709.2	62060.9	61772	60010.5	61801.5
M836T234_pos	836.483	234.026	Apratoxin g	[M+Na]+	0.7095			Organic_acids_and_derivatives	Peptidomimetics	Depsipeptides	2181.21	1878.48	2702.16	2831.51	2922.43	1212.02	5726.14	3158.64	6060.12	4407.69	6858.34	3264.68	3441.07	3574.09	3630.63
M348T30_pos	348.287	29.577	Arachidonoyl ethanolamide	[M+H]+	0.7549	HMDB0004080	C11695	Organic_nitrogen_compounds	Organonitrogen_compounds	Amines	164749	167249	5032.4	146733	133615	5174.24	128958	151932	4788.53	3784.21	4360.14	3951.9	127871	123339	127823
M318T124_pos	318.278	124.11	Arachidonoyl-N-methylamide	[M+H]+	0.875			Lipids_and_lipid_like_molecules	Fatty_Acyls	Fatty_amides	3485.01	550.953	4100.11	2004.37	4933.75	3229.36	423.239	451.654	2281.07	698.232	399.619	507.593	1295.29	1975.29	1337.89
M785T37_1_pos	784.583	36.527	Arachidonoylthiophosphorylcholine	[M+H]+	0.991			Organic_nitrogen_compounds	Organonitrogen_compounds	Quaternary_ammonium_salts	8.95055e+06	9.50125e+06	1.03287e+07	1.05842e+07	1.01593e+07	9.75585e+06	9.91796e+06	8.17596e+06	1.00998e+07	7.74604e+06	8.8074e+06	8.59581e+06	8.94084e+06	8.9377e+06	8.81497e+06
M356T52_pos	356.351	52.16	Arachidoyl ethanolamide	[M+H]+	0.9503			Organic_nitrogen_compounds	Organonitrogen_compounds	Amines	380622	394660	432530	401077	434051	431466	361112	386694	65136.1	430101	370921	401972	373706	379251	377123
M246T411_pos	246.155	411.31	Arg-Ala	[M+H]+	0.9255			Organic_acids_and_derivatives	Carboxylic_acids_and_derivatives	Amino_acids__peptides__and_analogues	7757.43	5202.21	8740.61	6327.8	12905.7	7291.32	13308.2	16059.3	15133.4	14911.5	6137.81	14234.5	8863.86	8882.68	9461.95
M290T446_pos	290.145	445.921	Arg-Asp	[M+H]+	0.9137			Organic_acids_and_derivatives	Carboxylic_acids_and_derivatives	Amino_acids__peptides__and_analogues	18792.2	14202	17960.1	17637.6	19076.7	16454.8	15968	17004.9	15949	18166	18385.6	14289	17193.4	17191.8	16863
M304T442_2_pos	304.16	441.707	Arg-Glu	[M+H]+	0.9218			Organic_acids_and_derivatives	Carboxylic_acids_and_derivatives	Amino_acids__peptides__and_analogues	41129.4	46513.4	38653	25843.7	27911.2	42492.5	23478.3	34255.9	27443.8	30355.8	33186	26220	33708.7	35777.4	33583.7
M433T291_pos	433.246	290.738	Arg-Phe-Lys	[M+H-NH3]+	0.8642			Organic_acids_and_derivatives	Carboxylic_acids_and_derivatives	Amino_acids__peptides__and_analogues	48559.4	35841	38379.8	31121.1	46672.7	39741.7	37990.3	35850.8	26155.5	29378.3	28708.8	26257.6	35033.1	35026.9	35824.8
M509T417_pos	509.267	416.546	Argatroban	[M+H]+	0.7623	HMDB0014423	C04931	Organic_acids_and_derivatives	Carboxylic_acids_and_derivatives	Amino_acids__peptides__and_analogues	1869.14	3271.06	3813	3466.34	3137.26	3566.1	5882.02	7492.49	4313.91	7352.88	5615.88	5340.72	4377.32	3979.32	4375.31
M175T512_pos	175.119	512.25	Arginine	[M+H]+	0.9994	HMDB0000517	C00062	Organic_acids_and_derivatives	Carboxylic_acids_and_derivatives	Amino_acids__peptides__and_analogues	3.25741e+06	2.5851e+06	2.17488e+06	1.18253e+06	2.48561e+06	2.42817e+06	2.45883e+06	3.01071e+06	2.52647e+06	3.13527e+06	3.53104e+06	2.33685e+06	2.16601e+06	2.36971e+06	2.36992e+06
M291T458_pos	291.13	457.93	Argininosuccinic acid	[M+H]+	0.9656	HMDB0000052	C03406	Organic_acids_and_derivatives	Carboxylic_acids_and_derivatives	Amino_acids__peptides__and_analogues	912893	853069	930981	897251	915576	968637	793776	833799	830407	935583	806947	811337	915727	923446	923475
M661T495_pos	661.348	495.244	Arvenin III	[M+H-H2O]+	0.991			Lipids_and_lipid_like_molecules	Steroids_and_steroid_derivatives	Steroidal_glycosides	13068.1	9415.75	10469	8791.69	10673.6	10365.5	7376.82	5660.43	5205.08	6492.22	5431.19	5448.64	7257.65	7253.31	6978.55
M814T157_pos	814.497	157.315	Ascomycin	[M+Na]+	0.7834		C12102	Phenylpropanoids_and_polyketides	Macrolide_lactams	unknown	19268.3	16718.6	10327.6	6227.65	6585.98	10284.3	19047	21715.1	19234.1	20147.7	24333.9	18624.7	15432.6	15691.3	15681.4
M568T430_pos	568.183	430.004	Asialo-GM2 Ganglioside sugar	[M+Na]+	0.9983						433952	508985	417168	471717	435683	473526	311245	345832	294195	378246	334502	317372	412148	411971	407691
M289T441_2_pos	289.161	441.131	Asn-Arg	[M+H]+	0.7936			Organic_acids_and_derivatives	Carboxylic_acids_and_derivatives	Amino_acids__peptides__and_analogues	27346.5	23791.3	23031.8	19992.6	23263.6	25307.8	18862.4	20399.9	19158.3	21402.5	19520.1	19008.3	22868	22868.1	22784.3
M418T452_pos	418.202	452.038	Asn-Glu-Arg	[M+H]+	0.8799			Organic_acids_and_derivatives	Carboxylic_acids_and_derivatives	Amino_acids__peptides__and_analogues	6440.72	5873.56	9110.76	5649.7	4334.18	5813.57	7760.23	7026.11	4051.4	4335.56	6596.71	6756.87	8634.11	8727.74	11088.1
M402T419_pos	402.243	419.354	Asn-Ile-Arg	[M+H]+	0.9019			Organic_acids_and_derivatives	Carboxylic_acids_and_derivatives	Amino_acids__peptides__and_analogues	4905.36	5019.6	5530.82	4294.6	4702.94	6622.34	4667.7	3971.4	2587.64	5591.23	4201.8	4005.02	4704.81	5089.21	4644.63
M212T147_pos	212.102	147.482	Asn-Pro	[M+H-H2O]+	0.9756			Organic_acids_and_derivatives	Carboxylic_acids_and_derivatives	Amino_acids__peptides__and_analogues	35798.6	27109	34158.5	32252.3	35510.2	36846.5	58476.3	62477.8	41213.2	68883.8	61361.8	53636.9	44100.4	45270.3	44099.9
M386T444_pos	386.213	443.742	Asn-Pro-Arg	[M+H]+	0.845			Organic_acids_and_derivatives	Carboxylic_acids_and_derivatives	Amino_acids__peptides__and_analogues	10670.6	12385.7	12909.4	11696.4	12694.1	18247.6	12731	11554.2	17537.2	18876.5	12368.3	14032.7	12527.4	12503.6	13341.1
M290T432_pos	290.145	431.71	Asp-Arg	[M+H]+	0.901			Organic_acids_and_derivatives	Carboxylic_acids_and_derivatives	Amino_acids__peptides__and_analogues	22034.3	19324.8	19360.5	18584.8	21116	17232.7	15664.7	15481.4	15385.9	15231.1	14449.2	14059.9	18223.5	18172.9	17806.1
M419T437_pos	419.186	436.852	Asp-Glu-Arg	[M+H]+	0.9354			Organic_acids_and_derivatives	Carboxylic_acids_and_derivatives	Amino_acids__peptides__and_analogues	7225.48	5335.96	5196.45	4989.67	8245.49	5625.56	13078.5	10306.8	8454.78	12645.5	10608	8976.1	8027.75	8033.2	8219.97
M359T440_pos	359.194	440.415	Asp-Pro-Lys	[M+H]+	0.8619			Organic_acids_and_derivatives	Carboxylic_acids_and_derivatives	Amino_acids__peptides__and_analogues	54145.6	33180.6	27108	34009.9	38929.4	28303.1	34287.9	50702.5	28495.4	55434.5	51576.7	33506.2	48951.8	46748.8	46778.1
M363T441_pos	363.186	441.097	Asp-Thr-Lys	[M+H]+	0.9169			Organic_acids_and_derivatives	Carboxylic_acids_and_derivatives	Amino_acids__peptides__and_analogues	68899	58258.6	58992.4	58046.1	66514.2	55741.3	35118.9	35244.8	33095.8	37095.3	72279.5	33027.1	62174.4	66242.9	64439.4
M295T214_2_pos	295.129	214.149	Aspartame	[M+H]+	0.9461	HMDB0001894	C11045	Organic_acids_and_derivatives	Carboxylic_acids_and_derivatives	Amino_acids__peptides__and_analogues	3718.16	9136.06	3587.99	4056.27	4097.74	4209.51	3754.67	11187	4056.85	6891.93	4279.15	5288.59	4568.25	4696.28	4696.46
M465T447_pos	465.228	446.866	Atlantinone A	[M+Na]+	0.9436		C18489	Organoheterocyclic_compounds	Naphthopyrans	unknown	27606.2	27523.8	27287.8	30900.8	27849.5	29957.4	17737.9	20909.1	19513.3	22970.1	21323.3	18980.6	24246.3	23265.8	23256.8
M701T437_pos	701.338	437.452	Atractysucrose IIIa	[M+Na]+	0.9544			Lipids_and_lipid_like_molecules	Saccharolipids	unknown	5513.39	6713.74	4783.55	5157.01	12222	12964.8	6423.19	10225.3	4080.41	8882.52	8637.45	5750.5	8282.54	8267.26	7906.44
M753T228_pos	753.451	228.414	Axinastatin 1	[M+H]+	0.775			Organic_acids_and_derivatives	Carboxylic_acids_and_derivatives	Amino_acids__peptides__and_analogues	77760	80015.9	72660.8	65338.4	88901.5	90751.1	91457.9	90650.5	94724.7	79380.4	92818.7	67700.4	82110.3	83047.5	82110.9
M125T224_pos	125.095	224.139	Azelaic acid	[M+H-CH4O3]+	0.7618	HMDB0000784	C08261	Lipids_and_lipid_like_molecules	Fatty_Acyls	Fatty_acids_and_conjugates	27116.1	29194.8	24286.5	22681.4	23206.4	24270.9	25542.7	23164.3	16959.6	23908.2	23333.7	23098.9	24173.4	24173.2	23891.3
M806T442_pos	806.388	442.172	Beauvericin	[M+Na]+	0.9263		C11590	Organic_acids_and_derivatives	Peptidomimetics	Depsipeptides	17017.2	18455.1	16538	14031.5	26772.5	18671.8	10674.2	12964.1	6319.98	12340.8	7841.22	7194.09	13992.8	13986.9	14704.8
M304T159_pos	304.285	158.581	Benzalkonium chloride (c12)	[M]+	0.9067	HMDB0030285	C06523	Alkaloids_and_derivatives	na	unknown	14940.3	17080.1	19049.8	12624.1	17041.4	14824.3	34574.2	30750.3	27375.3	31791.9	34464.3	32206	24000.5	24010.5	23319.1
M625T263_pos	625.287	263.202	Benzamide, N-[2-(dimethylamino)ethyl]-N-methyl-4-[[[[4-[4-(4-morpholinyl)-7-(2,2,2-trifluoroethyl)-7H-pyrrolo[2,3-d]pyrimidin-2-yl]phenyl]amino]carbonyl]amino]-	[M+H]+	0.9484			Benzenoids	Benzene_and_substituted_derivatives	N_phenylureas	7690.67	6673.17	8230.82	7564.79	9599.03	7645.99	5823.81	8123.3	6068.81	7153.96	10635	8621.91	7117.33	6849.41	6794.53
M513T338_pos	513.168	337.909	Benzeneacetamide, N-[(1S)-2-[[(3S)-2,3-dihydro-1-methyl-2-oxo-5-phenyl-1H-1,4-benzodiazepin-3-yl]amino]-1-methyl-2-oxoethyl]-3,5-difluoro-	[M+Na]+	0.9526			Organic_acids_and_derivatives	Carboxylic_acids_and_derivatives	Amino_acids__peptides__and_analogues	2751.16	2737.9	3015.69	1761.06	2278.41	2982.55	1767.64	1709.83	1006.52	2521.22	950.466	1475.85	1672.88	1675.77	1549.33
M377T412_pos	377.072	411.916	Benzenepropanamide, N-(6-chloro-2-benzothiazolyl)-3,4-dimethoxy-	[M+H]+	0.7702			Benzenoids	Benzene_and_substituted_derivatives	Methoxybenzenes	5452.04	2796.81	7230.29	4243.87	6180.35	4931.21	10639.3	9952.04	10827	10490	7198.98	8455.73	6815.19	6826.38	6600.95
M410T46_pos	410.046	45.8895	Benzoic acid, 2,6-dichloro-, (3S)-4-carboxy-2-oxo-3-[[(phenylmethoxy)carbonyl]amino]butyl ester	[M+H-CO2]+	0.936						20392.6	28555.7	22634.3	15334.3	15643.3	22196.6	20680.1	18253.4	23141.8	21792.8	22483.5	16612	19272.7	19272.4	19618.7
M527T161_2_pos	527.233	160.501	Benzoic acid, 2-[3-[3-[(5-ethyl-4'-fluoro-2-hydroxy[1,1'-biphenyl]-4-yl)oxy]propoxy]-2-propylphenoxy]-	[M+H-H2O]+	0.9615			Benzenoids	Benzene_and_substituted_derivatives	Diphenylethers	6078.13	1283.82	2515.8	3591.43	3835.99	3004.48	10506.2	9938.01	8351.03	9174.04	12134.2	9976.9	7137.34	7627.74	7153.31
M571T157_pos	571.238	157.293	Benzoylstaurosporine	[M+H]+	0.9947			Organoheterocyclic_compounds	Indoles_and_derivatives	Carbazoles	8799.67	2799.71	3774.12	2749.19	5552.91	6401.76	28581.1	25938.3	14374.6	18384.3	31638.1	25952.4	13260.7	13048.8	14524.1
M360T112_pos	360.361	112.219	Benzyldimethylstearylammonium cation	[Cat-C2H4]+	0.9695			Benzenoids	Benzene_and_substituted_derivatives	Phenylmethylamines	55913	50297.1	59182.4	57185.5	56988.4	52123.6	41030.3	41452	37004	39489	38882.7	40803.2	49241.7	49241.9	48516
M332T89_pos	332.33	88.83	Benzyldimethyltetradecylammonium cation	[Cat]+	0.9776		C06525	Benzenoids	Benzene_and_substituted_derivatives	Phenylmethylamines	40293.4	869897	45272.8	39354.4	51735.7	42537.3	41268.6	32897.6	38210.7	40814.3	38913.9	33202.8	39062.3	39061.8	38266.5
M118T274_2_pos	118.086	273.772	Betaine	[M+H]+	0.997	HMDB0000043	C00719	Organic_acids_and_derivatives	Carboxylic_acids_and_derivatives	Amino_acids__peptides__and_analogues	1.65957e+06	2.05345e+06	1.98805e+06	1.71746e+06	1.97078e+06	1.77971e+06	2.27443e+06	2.3923e+06	2.14388e+06	2.21935e+06	2.33359e+06	2.17562e+06	1.99592e+06	2.02117e+06	2.02138e+06
M457T447_pos	457.249	446.711	Betamethasone 17-valerate	[M+H-HF]+	0.8591			Lipids_and_lipid_like_molecules	Steroids_and_steroid_derivatives	Hydroxysteroids	11869.4	8341.34	13400.6	10965.2	12291.4	17039.9	7829.13	7934.37	8441.59	9262.11	8469.92	7196.55	9978.14	9638.22	9988.31
M583T237_pos	583.257	237.395	Biliverdin	[M+H]+	0.9916	HMDB0001008	C00500	Organoheterocyclic_compounds	Tetrapyrroles_and_derivatives	Bilirubins	5033.22	6915.98	38358	6215.43	7009.59	6126.73	7654.78	6794.16	11167.1	6549.26	6896.47	60130.9	7047.01	7265.16	7049.9
M227T268_pos	227.083	267.516	Biotin	[M+H-H2O]+	0.9644	HMDB0000030	C00120	Organoheterocyclic_compounds	Biotin_and_derivatives	unknown	13530.4	19318.7	16993.1	15562	17658.5	20232.6	22012.9	26382.8	26157.2	19207.4	24124.8	23889	19668.2	19991.1	19678.2
M909T477_pos	909.418	477.398	Biphalin	[M+H]+	0.7721			Organic_acids_and_derivatives	Carboxylic_acids_and_derivatives	Amino_acids__peptides__and_analogues	13109	16159.6	13867.8	17814.2	18070.4	14752.8	28253.5	29146.1	23859.3	25167.7	30387.7	25601.9	19224.5	19229.8	18793.5
M464T166_2_pos	464.384	166.321	Bis(2,2,6,6-tetramethyl-4-piperidyl) sebacate	[M+H-NH3]+	0.968			Lipids_and_lipid_like_molecules	Fatty_Acyls	Fatty_acid_esters	30215.9	21822.1	34909.7	32262.5	35225.8	34536.4	51835.7	45378.7	51018.3	42268.4	49314.4	44829.6	42570.8	42570.4	41766.2
M363T266_pos	363.161	266.347	Bisphenol A diglycidyl ether	[M+Na]+	0.9423	HMDB0032737	C14348	Benzenoids	Benzene_and_substituted_derivatives	Diphenylmethanes	11699.9	14031.2	13287.2	12621.7	15027.4	12798.5	20113.3	21315.1	21248.7	17507.9	20469.5	19132.8	14744.7	14994.6	15062.6
M730T481_pos	730.235	480.778	Blood Group A Tetrasaccharide	[M+K]+	0.9296	HMDB0000445	C06768	Organic_oxygen_compounds	Organooxygen_compounds	Carbohydrates_and_carbohydrate_conjugates	22722.8	21040.6	22185.9	19338.6	22821.8	24746.3	14183.7	14710.5	13975.5	14252.1	11447	13130.9	16665.8	15992.8	15990.1
M317T306_pos	317.015	306.134	Bromoenol lactone	[M+H]+	0.7655			Benzenoids	Naphthalenes	unknown	966.835	1872.92	307.867	415.361	622.417	1451.2	18783.2	48602.4	3794.43	38800	40874.4	16392.9	2930.03	2590.98	2586.44
M387T527_2_pos	387.258	527.113	Bufalin	[M+H]+	0.741		C16922	Lipids_and_lipid_like_molecules	Steroids_and_steroid_derivatives	Steroid_lactones	807.542	1107.91	1015.05	1284.93	964.289	1202.18	2475.13	2939.42	2071.16	2888.62	1576.63	1414.45	1514.04	1464.91	1458.59
M445T441_pos	445.25	440.639	Bufotalin	[M+H]+	0.9334		C16923	Lipids_and_lipid_like_molecules	Steroids_and_steroid_derivatives	Steroid_lactones	11046.7	7134.04	19991.8	12055.1	20821.4	12570.5	19966.7	14292.9	16327.8	13872.5	15921.5	16345	18875.7	16991.2	18875.6
M384T168_pos	384.309	167.602	Butanoic acid, 4-[(1,2-dioxohexadecyl)amino]-, ethyl ester	[M+H]+	0.912			Organic_acids_and_derivatives	Carboxylic_acids_and_derivatives	Amino_acids__peptides__and_analogues	15187.4	12590.2	14848.6	15731.7	11302.8	17354.6	1677.41	2601.34	894.969	1593.26	1777.67	1883.08	8706.85	9035.07	8705
M288T42_pos	288.289	42.3765	C17-sphinganine	[M+H]+	0.9709			Organic_nitrogen_compounds	Organonitrogen_compounds	Amines	128769	88366.2	126126	123970	126479	126628	132323	146718	116645	132953	130860	124677	125656	124283	124295
M452T181_pos	452.312	181.03	Cabergoline	[M+H]+	0.9695	HMDB0014393	C08187	Alkaloids_and_derivatives	Ergoline_and_derivatives	Lysergic_acids_and_derivatives	281672	264980	326004	313049	327484	296626	397019	396431	393560	375886	414393	437720	345266	343685	343684
M293T391_pos	293.084	391.12	Cadusafos	[M+Na]+	0.8316		C18395	Organophosphorus_compounds	Organothiophosphorus_compounds	unknown	2918.31	2377.36	2878.74	2935.69	2190.97	2776.68	5320.8	4585.64	4938.47	5450.41	4773.1	4127.99	3004.89	3004.01	2929.57
M488T482_pos	488.255	482.028	Calcimycin	[M+H-2H2O]+	0.9378		C11309	Organoheterocyclic_compounds	Benzoxazoles	unknown	166314	79118.3	129407	101597	153722	151213	53900.5	49061.3	31588.9	46189.3	31609.1	34728.3	79125.9	79137.9	76676.1
M114T50_pos	114.091	50.367	Caprolactam	[M+H]+	0.7624	HMDB0062769	C06593	Organoheterocyclic_compounds	Lactams	Caprolactams	34516.7	22545.9	27087.5	34437.1	38680.2	28531.2	29195.3	33792	30296.9	24782.4	29120.4	35197	183361	213912	213048
M116T513_pos	116.07	512.794	Captopril	[M+H-C4H6SO]+	0.9962	HMDB0015328	C06867	Organic_acids_and_derivatives	Carboxylic_acids_and_derivatives	Amino_acids__peptides__and_analogues	46947.9	51720.3	42171.6	25121.1	52162.5	72870.8	51809.2	45044.6	55000.7	62993.2	71712	47398.6	59688.3	57713.7	57758.5
M412T607_pos	412.043	606.733	Carfentrazone-ethyl	[M+H]+	0.9735		C11094	Organoheterocyclic_compounds	Azoles	Triazoles	2583.9	2477.7	1311.68	2776.23	4242.96	6272.1	2654.65	3017.82	2447.55	2630.92	2699.7	2868.49	2454.9	2540.6	2542.97
M407T268_2_pos	407.186	267.516	Carvedilol	[M+H]+	0.9593	HMDB0015267	C06875	Organoheterocyclic_compounds	Indoles_and_derivatives	Carbazoles	13128.5	15169.1	17106.7	15924.1	14204.6	16046.2	16967.7	18870.7	14661	20605.6	15096	15208	14432.5	15497.9	15487.2
M1175T517_pos	1175.36	516.525	Celloheptaose	[M+Na]+	0.9435	HMDB0001934	C00745	Organoheterocyclic_compounds	Pyridines_and_derivatives	Pyrrolidinylpyridines	295.47	1944.52	1528.02	313.107	709.866	1135.89	1531.48	2561.97	1053.1	1315.38	483.992	1019.7	1500.35	1469.23	1728.49
M1013T510_pos	1013.31	509.946	Cellohexaose	[M+Na]+	0.8203						2433.15	4881.25	5123.76	4552.96	3421.95	4295.16	5269.73	5206.95	4405.55	4630.81	3741.97	4566.38	4267.3	4382.88	4271.61
M641T429_pos	641.237	429.4	Chitinhexaose	[M+2Na]2+	0.8748						10892.1	10323.3	11064.6	11083.3	13446.7	12025.8	21795.3	23535	19822.2	24249	20375.6	22548.7	19504.4	18931	18945.1
M405T390_pos	405.021	389.716	Chloramphenicol succinate	[M+H-H2O]+	0.7894		C11727	Benzenoids	Benzene_and_substituted_derivatives	Nitrobenzenes	44670.6	62345.1	49462.7	45529.3	44730.9	53172.9	77618.5	106035	71778.4	89714	83897.8	91257.9	66869.8	67201.9	66869.8
M488T275_pos	488.192	275.01	Chlorhexidine	[M+H-NH3]+	0.9373	HMDB0015016	C06902	Benzenoids	Benzene_and_substituted_derivatives	Halobenzenes	12461	10926.1	12122.9	11192.2	13520.8	13268	12331	11158.3	9840.18	14031	12345	11097.4	12168.5	11967.6	12169.8
M415T596_pos	415.04	596.159	Chlorimuron ethyl	[M+H]+	0.8408		C10943	Organic_nitrogen_compounds	Organonitrogen_compounds	Sulfonylureas	10286.1	12271.8	12712.3	14381.3	13992.5	10794.9	11412.4	13186.1	12356.4	14164.5	15976.4	12037.5	13916.7	13767.5	13766.2
M977T493_pos	977.363	492.856	Chlorothricin	[M+Na]+	0.968			Phenylpropanoids_and_polyketides	Macrolides_and_analogues	unknown	9149.08	9316.68	8796.69	8063.07	10708.8	8959.3	10559.3	10370.3	10067.9	9840.05	10665.1	11463.1	8080.1	8268.3	8081.75
M369T111_pos	369.347	111.35	Cholestan-3-one, (5.alpha.)-	[M+H-H2O]+	0.8937	HMDB0000871	C03238	Lipids_and_lipid_like_molecules	Steroids_and_steroid_derivatives	Cholestane_steroids	116723	90817.2	106937	105459	139353	136805	172848	123521	150071	162629	141405	124945	145785	146073	138398
M369T32_pos	369.351	31.891	Cholesterol	[M+H-H2O]+	0.9874	HMDB0000067	C00187	Lipids_and_lipid_like_molecules	Steroids_and_steroid_derivatives	Cholestane_steroids	199967	94115.3	86997.7	118248	63658.9	119527	57749.3	237519	99712.6	89747.8	61651.2	64046.4	148813	164075	163617
M104T345_pos	104.107	344.63	Choline cation	[Cat]+	0.9784	HMDB0000097	C00114	Organic_nitrogen_compounds	Organonitrogen_compounds	Quaternary_ammonium_salts	677724	816134	773821	764236	594316	669319	440255	540948	492890	590160	581948	456481	634771	634690	596801
M255T49_pos	255.064	49.4895	Chrysophanol	[M+H]+	0.9863	HMDB0030670	C10315	Benzenoids	Anthracenes	Anthraquinones	2811.25	3418.51	2545.55	2275.46	2212.91	2587.14	7923.55	9320.47	4772.97	9297.78	6929.31	6688.11	5252.62	5250.85	5639.69
M626T183_1_pos	626.327	182.94	Chymostatin	[M+H+H2O]+	0.8643		C11308	Organic_acids_and_derivatives	Carboxylic_acids_and_derivatives	Amino_acids__peptides__and_analogues	29123.8	15550.3	23715.5	23907.8	29551.9	28303.9	21296.3	19186.7	21327.1	21602.2	24645.5	21782.6	22925.4	22440.9	23283.6
M617T318_pos	617.358	318.139	Cimicifugoside H 2	[M+H-H2O]+	0.9814			Lipids_and_lipid_like_molecules	Steroids_and_steroid_derivatives	Cycloartanols_and_derivatives	10974	9452.85	10225.6	9380.43	7645.41	12272.8	19423.7	31052.5	30902.7	23234.6	18586.5	29182.8	18743.1	19963.3	19988.7
M263T300_pos	263.062	299.759	Cinoxacin	[M+H]+	0.8847	HMDB0014965	C08052	Organoheterocyclic_compounds	Diazanaphthalenes	Benzodiazines	34810.2	19244.9	18520.7	110806	22764.2	30459.7	13271	38325.4	118615	46006.8	38773	20130.9	39154.2	55708.6	36015.6
M741T492_pos	741.361	492.072	Colocynthin	[M+Na]+	0.9935	HMDB0035893		Lipids_and_lipid_like_molecules	Steroids_and_steroid_derivatives	Steroidal_glycosides	82450.3	73099.9	75345.1	77440.7	75421.6	82492.1	89681.8	79078.6	72487.7	97656	74229	76668	85953.7	85918	83195.4
M589T453_pos	589.244	453.487	Convallatoxin	[M+K]+	0.7939		C08858	Lipids_and_lipid_like_molecules	Steroids_and_steroid_derivatives	Steroid_lactones	12387.8	9181.39	11047.2	10515.6	12040.7	10473.4	10124.9	7722.95	7616.44	9237.76	7055.72	5964.61	9813.13	9958.57	9812.17
M347T51_pos	347.227	50.613	Cortexolone	[M+H]+	0.9995	HMDB0000015	C05488	Lipids_and_lipid_like_molecules	Steroids_and_steroid_derivatives	Hydroxysteroids	13077.9	11502.5	5326.4	4014.93	7661.31	7422.36	4778.51	3213.82	2826.12	7139.63	8755.13	6176.82	8541.28	8274.08	8547.33
M132T340_2_pos	132.076	340.359	Creatine	[M+H]+	0.9768	HMDB0000064	C00300	Organic_acids_and_derivatives	Carboxylic_acids_and_derivatives	Amino_acids__peptides__and_analogues	889885	837831	873966	866571	919548	896488	554459	545772	570909	579572	551123	595034	720902	728043	728032
M114T169_2_pos	114.065	169.233	Creatinine	[M+H]+	0.9987	HMDB0000562	C00791	Organic_acids_and_derivatives	Carboxylic_acids_and_derivatives	Amino_acids__peptides__and_analogues	846770	749724	301905	278858	280734	334676	556684	1.17725e+06	442429	1.10289e+06	1.14651e+06	1.03836e+06	490949	496341	489090
M391T415_pos	391.118	415.026	Curcumin	[M+Na]+	0.8346	HMDB0002269	C10443	Phenylpropanoids_and_polyketides	Diarylheptanoids	Linear_diarylheptanoids	2113.78	2849.21	1969.68	1666.12	2289.61	2449.91	4478.7	5366.43	3871.94	5316.09	5942.34	5016.6	3820.2	3819.07	3753.62
M595T249_3_pos	595.278	248.75	Curine	[M+H]+	0.9829			Organic_oxygen_compounds	Organooxygen_compounds	Ethers	2911.59	2090.05	3587.26	2384.11	1817.04	3012.48	4724.78	3992.58	3058.05	1915.28	2301.84	3506.61	2868.81	2987.23	2870.67
M757T381_pos	757.2	380.986	Cyanidin 3-(2g-glucosylrutinoside)	[M]+	0.8373		C18489				4813.66	2862.37	4957.46	5496.65	5076.62	6117.17	3255.5	2575.78	2836.48	2575.78	2575.78	2575.78	1822.28	1682.68	1697.92
M569T274_pos	569.322	273.772	Cyclo(L-Leu-L-Pip-L-Aoe-D-Phe)	[M+H]+	0.8559			Organic_acids_and_derivatives	Carboxylic_acids_and_derivatives	Amino_acids__peptides__and_analogues	32564	19782	31312.1	18664.7	20115.9	18271.4	20345	19591.3	15712.2	18791.6	17531	20147.7	19044.6	21347.3	18635.6
M359T258_pos	359.123	258.344	Cyclohexanesulfamic acid	[2M+H]+	0.9397	HMDB0031340	C02824	Organic_acids_and_derivatives	Sulfamic_acid_derivatives	Cyclamates	26486.5	23496.1	22152.1	25853.3	48826	37377	38727.6	26635.5	24497	27228.3	23089	34686.5	34629.4	37112.9	38304.3
M610T177_1_pos	609.932	176.579	Cyclosporin AM 1	[M+2H]2+	0.7815			Organic_acids_and_derivatives	Peptidomimetics	Peptoid_peptide_hybrids	7264.95	3962.44	6254.87	7014.73	4378.17	3855.17	2521.57	2166.77	3203.84	2407.17	2377.84	3200.89	3226.33	3301.37	2767.43
M467T388_pos	467.135	388.006	Cyhalothrin	[M+NH4]+	0.9627		C10983	Lipids_and_lipid_like_molecules	Fatty_Acyls	Fatty_acid_esters	12327.9	14287.9	11941.9	19545.9	17890.9	18943.5	92153	109164	108814	90628.4	84375.2	85315.9	48721.3	44833.3	48754.2
M376T454_pos	376.192	454.061	Cyphenothrin	[M+H]+	0.9486		C12962	Lipids_and_lipid_like_molecules	Fatty_Acyls	Fatty_acid_esters	21072.5	14058.3	18858.3	16267.2	19241.1	20293.4	11545	11740.1	11252.7	13925	10133.6	14487.9	14804.2	14515	14495
M407T268_1_pos	407.164	268.146	Cys-Glu-Arg	[M+H]+	0.9645			Organic_acids_and_derivatives	Carboxylic_acids_and_derivatives	Amino_acids__peptides__and_analogues	3816.2	5188.12	6727.89	3226.27	1237.06	3078.21	4105.99	8316.96	3197.91	8709.91	4183.01	3009.37	5750.84	5164.49	5195.79
M179T396_2_pos	179.048	395.603	Cysteinylglycine	[M+H]+	0.974	HMDB0000078	C01419	Organic_acids_and_derivatives	Carboxylic_acids_and_derivatives	Amino_acids__peptides__and_analogues	22110.1	12685	34888.7	18984.1	34339.3	22373.6	126245	83741.4	113988	82932.1	54849	78492.5	38249.8	38822.4	38248.9
M487T237_pos	487.176	236.888	Cytidine	[2M+H]+	0.9995	HMDB0000089	C00475	Nucleosides__nucleotides__and_analogues	Pyrimidine_nucleosides	unknown	2722.14	7518.88	5770.21	2465.82	8734.08	5623.88	81637	94105.7	43730	49991.2	45091	50633.2	24871.2	25450.6	25452
M489T433_2_pos	489.114	433.104	Cytidine 5'-diphosphocholine	[M+H]+	0.9872	HMDB0001413	C00307	Nucleosides__nucleotides__and_analogues	Pyrimidine_nucleotides	Pyrimidine_ribonucleotides	1.66038e+06	1.44774e+06	1.76984e+06	1.57807e+06	1.69436e+06	1.49597e+06	2.45122e+06	2.12685e+06	2.35708e+06	2.37421e+06	2.37463e+06	2.14376e+06	1.93634e+06	1.9227e+06	1.92256e+06
M460T430_pos	460.242	429.959	Cytochalasin A	[M+H-H2O]+	0.9401		C19953	Alkaloids_and_derivatives	Cytochalasans	Cytochalasins	37992.8	20966.9	15842.1	14705.9	20549.7	16639.3	23456.8	24118.3	33593.3	20967.8	19754.2	20773.5	19687.4	19691.1	18862.8
M444T189_pos	444.251	189.421	Cytochalasin B	[M+H-2H2O]+	0.7722		C19954	Alkaloids_and_derivatives	Cytochalasans	Cytochalasins	13493.4	13434.7	8629.9	11453.4	11096.7	12025.5	15958.7	12999.6	8621.95	14584.1	16914.6	11652.4	12672.2	12324.9	12678.3
M472T457_pos	472.248	456.695	Cytochalasin D	[M+H-2H2O]+	0.9079			Alkaloids_and_derivatives	Cytochalasans	unknown	3789.72	4692.33	2141.26	4236.2	4334.06	2240.42	9024.29	11169.8	9574.5	3209.32	4843.08	5566.47	4387.78	4325.45	4900.67
M460T424_pos	460.2	423.701	Cytochalasin E	[M+H-2H2O]+	0.7193			Alkaloids_and_derivatives	Cytochalasans	unknown	1625.14	4950.55	1386.66	1043.24	4623.67	3523.71	2253.27	2140.76	3809.35	2553.21	5010.97	2475.83	3865.11	3591.22	4719.89
M112T237_pos	112.05	236.896	Cytosine	[M+H]+	0.9926	HMDB0000630	C00380	Organoheterocyclic_compounds	Diazines	Pyrimidines_and_pyrimidine_derivatives	22020.7	31624.6	26840.2	23023.2	28623.1	26005.7	72723.1	78906.2	55111.8	64528	57616.8	59363	46183.4	46182.9	45368.3
M671T522_2_pos	671.332	522.231	Cytotrienin A	[M+Na]+	0.8339			Phenylpropanoids_and_polyketides	Macrolactams	unknown	1609.73	2995.25	2038.11	1965.75	1661.84	3026.37	7036.86	11195.5	9231.5	12833.3	9489.01	9320.01	6566.66	6143.61	6131.61
M130T293_pos	130.049	292.913	D-Pyroglutamic acid	[M+H]+	0.9983	HMDB0000805	C02237	Organic_acids_and_derivatives	Carboxylic_acids_and_derivatives	Amino_acids__peptides__and_analogues	189235	219858	189768	194086	190488	186220	231584	277440	213088	261034	228968	227644	212956	211331	212975
M300T87_pos	300.289	86.744	D-erythro-N-stearoylsphingosine	[M+H]+	0.9612	HMDB0000252	C00319	Organic_nitrogen_compounds	Organonitrogen_compounds	Amines	282402	388643	511046	517498	527000	525704	556056	496965	498269	449063	462013	482420	483057	485976	483096
M302T56_pos	302.305	55.957	D-erythro-Sphinganine	[M+H]+	0.998	HMDB0000269	C00836	Organic_nitrogen_compounds	Organonitrogen_compounds	Amines	1.85342e+06	1.96617e+06	2.2567e+06	1.94469e+06	2.07672e+06	1.94309e+06	1.73591e+06	1.88482e+06	527882	2.15776e+06	1.75785e+06	1.94127e+06	1.94357e+06	1.94349e+06	1.92948e+06
M619T417_pos	619.295	416.539	D-myo-Inositol, 1-[2-hydroxy-3-[(1-oxo-9,12-octadecadienyl)oxy]propyl hydrogen phosphate], [S-(Z,Z)]-	[M+Na]+	0.9878			Lipids_and_lipid_like_molecules	Glycerophospholipids	Glycerophosphoinositols	14586.8	8524.62	11398.3	9352.72	17148.1	13418	3740.59	4629.8	3388.74	914.164	3849.43	2748.86	9392.02	9403.25	10518.1
M261T448_pos	261.036	447.626	D-myo-Inositol-4-phosphate	[M+H]+	0.8784	HMDB0001313	C03546	Organic_oxygen_compounds	Organooxygen_compounds	Alcohols_and_polyols	3519.88	2710.65	4192.01	7457.49	3356.24	2767.4	6182.09	5744.34	7578.55	4716.03	4505.9	6387.33	7358.62	7361.21	6920.23
M160T53_pos	160.132	52.762	DL-2-Aminocaprylic acid	[M+H]+	0.9396	HMDB0000991		Organic_acids_and_derivatives	Carboxylic_acids_and_derivatives	Amino_acids__peptides__and_analogues	5856.75	4803.99	4269.73	4215.72	3528.82	5752.19	5638.27	5015.43	4971.09	5827.47	6319.41	5877.21	5450.82	5449.02	5193.9
M231T201_pos	231.17	201.138	DL-Leu-DL-Val	[M+H]+	0.993	HMDB0028942		Organic_acids_and_derivatives	Carboxylic_acids_and_derivatives	Amino_acids__peptides__and_analogues	30198	25530.1	33675.5	29219.1	34138.7	26349.2	68479.3	62634.9	62113	75220	64524.5	62224.9	45079.6	45074.4	44046.7
M147T520_pos	147.112	519.946	DL-Lysine	[M+H]+	0.9996	HMDB0142894	C16440	Organic_acids_and_derivatives	Carboxylic_acids_and_derivatives	Amino_acids__peptides__and_analogues	31306.9	41592.5	42219.6	28514	45651.7	31580.8	32529.4	37665.2	48371.1	51169.9	50992.6	32243.8	40241.5	40234.8	38978
M136T295_pos	136.075	295.086	DL-Octopamine	[M+H-H2O]+	0.9939	HMDB0004825	C04227	Benzenoids	Phenols	1_hydroxy_2_unsubstituted_benzenoids	186256	245317	204367	178072	215823	202119	305775	283598	295144	264328	273553	302094	259132	263837	263866
M259T447_pos	259.092	446.783	DL-Pyroglutamic acid	[2M+H]+	0.9488	HMDB0060262	C01879	Organic_acids_and_derivatives	Carboxylic_acids_and_derivatives	Amino_acids__peptides__and_analogues	10965.5	12325.3	14706.6	12084.5	13419.5	10909.7	28959.1	23450.7	30233.7	25613	28508.6	26092.3	18350.8	18666.6	18664.5
M134T63_pos	134.08	63.109	DL-Threonine methyl ester	[M+H]+	0.9388			Organic_acids_and_derivatives	Carboxylic_acids_and_derivatives	Amino_acids__peptides__and_analogues	75767	83441.6	87561.7	74742.3	83388.7	90562.4	87116.5	85074.6	82778.2	86728.4	85707	84291.9	83540.9	79987.7	83545.8
M202T45_pos	202.086	44.894	DL-Tryptophan, methyl ester	[M+H-NH3]+	0.88			Organic_acids_and_derivatives	Carboxylic_acids_and_derivatives	Amino_acids__peptides__and_analogues	10071.4	4864.28	8254.48	10108.1	8407.62	9571.1	8464.56	10799.4	7568.74	9405.08	9542.94	7209.7	9466.18	10024.2	10021.5
M175T298_pos	175.118	297.834	DL-arginine	[M+H]+	0.9991		C02385	Organic_acids_and_derivatives	Carboxylic_acids_and_derivatives	Amino_acids__peptides__and_analogues	327097	283258	300173	316915	323884	229130	294571	161547	340072	168884	282926	346032	294995	299833	369308
M147T365_pos	147.076	365.415	DL-glutamine	[M+H]+	0.9995	HMDB0013240	C00303	Organic_acids_and_derivatives	Carboxylic_acids_and_derivatives	Amino_acids__peptides__and_analogues	73167.2	68811	69334.7	64155.6	68357.6	68880.1	58920.3	59471.6	57026.3	59736.2	56753.4	55469.1	63246.6	63061.6	63061.3
M182T295_pos	182.08	295.086	DL-tyrosine	[M+H]+	0.9991	HMDB0000158	C00082	Organic_acids_and_derivatives	Carboxylic_acids_and_derivatives	Amino_acids__peptides__and_analogues	283325	432734	327424	279609	327057	342700	466808	414863	449725	408318	415188	465906	412768	417450	417431
M504T264_pos	504.168	263.869	Dasatinib N-oxide	[M+H]+	0.9542			Benzenoids	Benzene_and_substituted_derivatives	Anilides	9690.72	9396.61	9932.98	9823.12	14876.1	7419.28	11829.4	12942	12332.6	11336.7	14907.8	11837	11640	12586.2	11694.8
M363T299_pos	363.088	298.856	Daunorubicin	[M+H-C6H15NO4]+	0.9706	HMDB0014832	C01907	Phenylpropanoids_and_polyketides	Anthracyclines	unknown	234458	218619	122733	257069	104001	224481	82498.7	69007	135698	105475	75742.9	123825	191104	186323	186301
M625T282_pos	625.313	282.428	Dauricine	[M+H]+	0.9425		C09419	Organoheterocyclic_compounds	Isoquinolines_and_derivatives	Benzylisoquinolines	20267	41346.3	24601.5	33264.8	23746.8	33899.1	40345.8	56525.5	34033.4	40661.9	57782.9	42395.5	35110.8	35141.2	35681.8
M965T431_pos	965.464	431.197	Deacetyllanatoside C	[M+Na]+	0.7436	HMDB0015211	C12669	Lipids_and_lipid_like_molecules	Steroids_and_steroid_derivatives	Steroid_lactones	4529.33	4174.09	6288.32	3410.91	8907.62	7501.92	6618.03	8944.09	2820.99	4444.36	2910.04	3543.82	4940.61	4937.16	5221.66
M655T652_pos	655.491	652.287	Decapropylene glycol monobutyl ether	[M+H]+	0.7908		C18489	Organic_oxygen_compounds	Organooxygen_compounds	Alcohols_and_polyols	2755.59	3967.8	3222.85	3088.85	3281.69	2416.33	2909.52	2345.18	2737.22	862.39	2886.14	2340.42	2994.76	3087.42	2889.14
M422T201_pos	422.234	200.983	Defluoroatorvastatin	[M+H-C7H5NO]+	0.7945			Organoheterocyclic_compounds	Pyrroles	Substituted_pyrroles	2360.65	6840.19	3171.9	4728.44	6553.69	9364.22	6560.61	12132.7	6958.33	10912.5	11520.9	9317.88	6812.65	6610.71	6812.03
M468T457_pos	468.12	456.804	Dehydroaripiprazole	[M+Na]+	0.7695			Organoheterocyclic_compounds	Diazinanes	Piperazines	24291.4	38893.3	14214	23425.3	16416.5	21703.2	13380.1	19483.5	14400.2	25749.4	27162.6	24745.3	26919.6	25999.5	26028.9
M903T495_pos	903.414	495.481	Deschlorothricin	[M+H-H2O]+	0.8854			Phenylpropanoids_and_polyketides	Macrolides_and_analogues	unknown	6911.32	8643.47	7317.84	6289.18	6881.2	9816.92	6297.19	10236.6	5042.43	5984.43	6694.19	4631.52	7272.45	7047.83	7049.29
M625T522_pos	625.314	521.548	Desferrioxamine d2	[M+K]+	0.8989						2168.25	1561.91	2020.26	1489.6	1856.34	2463.8	4069.45	4402.46	3024.93	3221	3361.07	3570.43	2743.86	2713.66	2669.62
M600T184_pos	600.328	183.676	Destruxin A	[M+Na]+	0.9869			Organic_acids_and_derivatives	Peptidomimetics	Depsipeptides	64363.7	45867.1	67129.3	70279.4	74834.8	75429.2	64920.7	71330.4	66670.8	74169.2	69952.1	72408.3	74750.9	75935.5	76059.5
M415T428_pos	415.192	427.738	Dexamethasone	[M+Na]+	0.9803	HMDB0015364	C15643	Lipids_and_lipid_like_molecules	Steroids_and_steroid_derivatives	Hydroxysteroids	8424.37	7705.45	22996.2	8736.85	1144.52	8755.05	11357.6	11426.1	10517.8	13943.2	12800.2	9625.68	17199.8	15332	17207.2
M474T436_pos	474.256	435.584	Di-dihydrocaffeoyl spermidine	[M+H]+	0.7404			Benzenoids	Phenols	Benzenediols	15958.6	31106.1	17612.6	11389.6	15204.3	14257.1	18814.3	18493.1	12691.8	17742.8	14007.2	10095.3	14636.6	14809.6	14635
M391T32_pos	391.283	31.5915	Di-n-octyl phthalate	[M+H]+	0.998		C14227	Benzenoids	Benzene_and_substituted_derivatives	Benzoic_acids_and_derivatives	585564	791354	740929	666776	87751.7	525435	293108	175215	1.03309e+06	181704	294373	478403	706312	563396	494819
M169T48_pos	169.075	47.927	Diazinon	[M+H-C4H9O3P]+	0.9881	HMDB0032943	C14324	Organic_acids_and_derivatives	Organic_thiophosphoric_acids_and_derivatives	Thiophosphoric_acid_esters	16279.3	13942.7	15215.2	13131	13587.6	13883.6	19693.6	22132.9	18585.7	22078.9	24004.9	20639.7	16108.1	16107.1	15684
M344T105_pos	344.227	104.857	Dibucaine	[M+H]+	0.8104	HMDB0014668	C07879	Organoheterocyclic_compounds	Quinolines_and_derivatives	Quinolones_and_derivatives	167567	100601	140262	96736.2	134302	182031	121780	186818	110261	198563	225735	154676	157721	163032	157112
M555T26_1_pos	555.211	25.8725	Didansyl-1,4-diaminobutane	[M+H]+	0.9771			Benzenoids	Naphthalenes	Naphthalene_sulfonic_acids_and_derivatives	2065.3	2445.97	388.873	829.32	1726.48	926.757	2408.99	535.191	740.27	712.734	747.93	793.484	1047	885.795	916.024
M382T105_pos	382.44	104.65	Didodecyldimethylammonium cation	[Cat]+	0.9924			Organic_nitrogen_compounds	Organonitrogen_compounds	Quaternary_ammonium_salts	276744	234708	294408	297867	302785	282271	224938	189456	198667	184515	206057	191234	233487	233530	233270
M782T184_1_pos	781.505	184.23	Digoxigenin	[2M+H]+	0.7147	HMDB0060731		Lipids_and_lipid_like_molecules	Steroids_and_steroid_derivatives	Steroid_lactones	4669.28	9337.12	5034.47	9372.41	3594.1	6924.97	6804.91	9315.48	11454.7	14492.6	7952.18	11444.5	5409.76	4991.53	4773.19
M584T262_2_pos	584.282	261.947	Dihydroergotamine	[M+H]+	0.8359	HMDB0014465	C07798	Alkaloids_and_derivatives	Ergoline_and_derivatives	Lysergic_acids_and_derivatives	3760.84	5757.7	3488.74	5551.71	7606.98	5133.7	10167	10655.9	7844.36	6113.23	10361.8	7732.84	8294.07	8294.07	8282.61
M399T66_pos	399.354	65.996	Dihydrotachysterol	[M+H]+	0.8529	HMDB0015203	C06957	Lipids_and_lipid_like_molecules	Steroids_and_steroid_derivatives	Vitamin_D_and_derivatives	16350.3	13881.9	8616.53	9928.05	8841.55	8678.17	10142.9	10438.4	5205.9	9629.54	10647.1	9110.97	10723.3	10297.6	10289.4
M547T198_pos	547.47	197.737	Dipalmitolein (9c)	[M+H-H2O]+	0.96			Lipids_and_lipid_like_molecules	Glycerolipids	Diradylglycerols	806043	1.15444e+06	1.17825e+06	1.08951e+06	1.02559e+06	1.24711e+06	1.30019e+06	1.02183e+06	1.34951e+06	979368	949628	1.0335e+06	1.18164e+06	1.20934e+06	1.18205e+06
M372T73_pos	372.293	72.986	Docosahexaenoyl ethanolamide	[M+H]+	0.8212	HMDB0013658		Organic_nitrogen_compounds	Organonitrogen_compounds	Amines	68647.4	95194.5	74048.7	86368	88561.3	99994.5	69899.6	99056.6	61715	99467.6	79267.6	77188.2	101224	97949.6	97962.4
M335T33_pos	335.294	32.545	Docosatrienoic acid	[M+H]+	0.8745	HMDB0002823	C16534	Lipids_and_lipid_like_molecules	Fatty_Acyls	Fatty_acids_and_conjugates	497974	427747	437115	529609	322776	406666	317335	312314	327189	302829	291140	210138	338511	331190	331169
M216T46_pos	216.195	45.616	Dodecanoic acid, 12-[[(tricyclo[3.3.1.13,7]dec-1-ylamino)carbonyl]amino]-	[M+H-C11H15NO]+	0.9371			Lipids_and_lipid_like_molecules	Fatty_Acyls	Fatty_acids_and_conjugates	22043.4	24250.8	21542.9	21274.8	17986.9	22279.8	34149	37212.7	25124.3	33459.6	31053.8	27088.2	27636.3	27129.9	27152
M490T437_pos	490.224	437.431	Dye X-12948-139D	[M+H]+	0.909		C18489	Organoheterocyclic_compounds	Azobenzenes	unknown	31102	30507.2	29558	28162.9	31262.6	29730.6	31062.9	30615.5	27688.1	31295.6	33470	27203	31161.8	31161.1	30791.5
M651T485_pos	651.11	485.381	Edgeworoside A	[M+Na]+	0.9769			Phenylpropanoids_and_polyketides	Coumarins_and_derivatives	Coumarin_glycosides	54310.5	52266.7	36984.1	52521.9	42528.8	50105.5	75525.1	73029.7	69839.8	81458.9	82167.9	66979.4	66231.8	66230.6	65558.5
M1048T188_pos	1047.6	187.543	Elaiophylin	[M+Na]+	0.9161			Phenylpropanoids_and_polyketides	Macrolides_and_analogues	unknown	2653.47	2533.6	1788.8	2444.61	662.45	1828.99	1825.56	3676.22	1726.79	4194.32	2167.2	2361.56	2864.57	2226.91	2158.45
M241T306_pos	241.154	306.252	Emetine	[M+2H]2+	0.8435	HMDB0015323	C09421	Alkaloids_and_derivatives	Emetine_alkaloids	unknown	183496	172639	181561	184725	173219	163658	133960	87811	159144	115976	100051	133862	162215	162218	164138
M330T418_pos	330.071	418.08	Epoxiconazole	[M+H]+	0.7049		C11229	Phenylpropanoids_and_polyketides	Stilbenes	unknown	163459	114277	237857	148433	232884	182914	547903	523128	674719	531479	342701	509414	239431	243239	246955
M594T429_pos	594.296	429.261	Ergocristam	[M+H]+	0.9614			Alkaloids_and_derivatives	Ergoline_and_derivatives	Lysergic_acids_and_derivatives	14361	16954.6	35948.7	28284.4	43872.4	42892.3	20981.4	16574.4	9610.2	13188.7	7653.07	8607.83	20443.4	18813.2	20337.7
M610T262_pos	610.313	262.008	Ergocristine	[M+H]+	0.9088		C09164	Alkaloids_and_derivatives	Ergoline_and_derivatives	Lysergic_acids_and_derivatives	10428.8	19603.9	20732.2	20190.6	19803.2	16936	8090.24	6526.27	7700.41	5213.65	6352.51	5370.34	13061.6	13037.8	13037.7
M582T238_pos	582.27	238.062	Ergotamine	[M+H]+	0.9824	HMDB0014834	C07544	Alkaloids_and_derivatives	Ergoline_and_derivatives	Lysergic_acids_and_derivatives	24285	16969.5	22798.3	14593.2	22050	22722.3	18913.2	24625.5	29267.4	21351.3	20810.7	24910.6	18949.6	20460.4	20420.9
M338T32_2_pos	338.342	31.931	Erucamide	[M+H]+	0.9645			Lipids_and_lipid_like_molecules	Fatty_Acyls	Fatty_amides	6.88884e+06	8.12679e+06	7.27727e+06	7.83993e+06	3.6298e+06	7.1999e+06	6.30288e+06	5.69347e+06	6.86722e+06	6.41127e+06	7.041e+06	6.21733e+06	7.1963e+06	7.244e+06	7.03662e+06
M466T44_pos	466.296	43.583	Ethanone, 1-[3,5-bis(1,1-dimethylethyl)-4-hydroxyphenyl]-2-[2-[(3-hydroxypropyl)amino]-5,6-dimethyl-1H-benzimidazol-1-yl]-	[M+H]+	0.7502			Organic_oxygen_compounds	Organooxygen_compounds	Carbonyl_compounds	204620	60034.3	182103	204467	197029	207301	224259	243232	190497	200696	235044	201424	194048	193790	204543
M313T454_pos	313.161	453.787	Ethyl 4-methyl-5-[(propan-2-yl)oxy]-9H-pyrido[3,4-b]indole-3-carboxylate	[M+H]+	0.7007			Organoheterocyclic_compounds	Indoles_and_derivatives	Pyridoindoles	7047.77	6466.86	5375.77	5684.13	5982.46	6780.89	6706.68	7664.97	6869.08	7097.17	7205.73	6488.45	7160.73	7161.19	7217.87
M291T205_2_pos	291.101	204.679	Ethyl {[(1,3-dioxo-1,3-dihydro-2H-isoindol-2-yl)acetyl]amino}acetate	[M+H]+	0.9891			Organic_acids_and_derivatives	Carboxylic_acids_and_derivatives	Amino_acids__peptides__and_analogues	11647.7	7697.51	18822.4	10047	18799.9	12550	40595.5	12936.8	31363	22137.1	14712.9	19901	16848.9	11085.1	16812.1
M762T383_pos	762.268	383.248	Evonine	[M+H]+	0.7516			Alkaloids_and_derivatives	unknown	unknown	11130	7672.15	9148.81	11217.5	10940.5	10333.8	100.876	183.033	281.621	3931.25	3931.25	3931.25	4145.65	4145.86	3790.78
M742T335_pos	742.248	335.38	Evorine	[M+Na]+	0.8436			Alkaloids_and_derivatives	unknown	unknown	5000.76	3364.59	2908.61	3616.74	4491.35	4514.07	4048.57	3793.49	1228.19	1982.49	3780.85	3325.62	3051.8	3050.62	3243.37
M261T303_pos	261.088	302.91	Felbamate	[M+Na]+	0.978	HMDB0015084	C07501	Benzenoids	Benzene_and_substituted_derivatives	unknown	1.88806e+06	2.53214e+06	1.82264e+06	1.96228e+06	1.80317e+06	2.27529e+06	888560	11555.2	2.36775e+06	215473	186693	1.31042e+06	2.30979e+06	2.3098e+06	2.32812e+06
M422T178_pos	422.209	177.833	Fenpyroximate	[M+H]+	0.7576		C11098	Organic_oxygen_compounds	Organooxygen_compounds	Ethers	7582.08	6262.81	4043.23	2253.99	5529.04	2306.58	10415.8	6682.62	8522.5	10420.6	15740.9	20320.2	8552.11	8218.35	8550.7
M710T441_pos	710.295	441.262	Ferrichrome	[M+Na]+	0.9205		C06228	Organic_acids_and_derivatives	Carboxylic_acids_and_derivatives	Amino_acids__peptides__and_analogues	3025.12	2271.38	2570.92	2874.3	3304.59	2955.23	4501.88	2862.85	1692.42	2993.9	1749.07	4239.37	2477.96	2479.68	2374.14
M718T534_pos	718.36	534.302	Ferricrocin [m-h2+fe]	[M+H]+	0.8139			Organic_acids_and_derivatives	Carboxylic_acids_and_derivatives	Amino_acids__peptides__and_analogues	970.929	781.099	779.619	637.615	725.046	886.476	1111.71	770.959	956.052	903.262	489.035	770.798	898.865	852.972	853.491
M484T508_pos	484.275	507.557	Fexofenadine	[M+H-H2O]+	0.8425	HMDB0005030	C06999	Benzenoids	Benzene_and_substituted_derivatives	Diphenylmethanes	129091	123238	132601	130181	127976	120997	35893.4	42449.1	32748.3	44703.7	41504.6	35833.2	83439.1	83426.2	80239.9
M372T104_pos	372.258	103.626	Finasteride 2-(2-methylpropanol)amide	[M+H-NH3]+	0.8062			Lipids_and_lipid_like_molecules	Steroids_and_steroid_derivatives	Androstane_steroids	27348.4	22246.8	22661.5	19612.8	23727.4	18044.2	34184.9	48392.8	14153	40880.5	26298.6	40215.2	28470.3	29625.9	29661.3
M384T429_pos	384.145	429.4	Fluazifop-P-butyl	[M+H]+	0.7002			Benzenoids	Benzene_and_substituted_derivatives	2_phenoxypropionic_acid_esters	6927.35	8960.41	6381.28	7363.26	7624.42	7908.85	7837.27	7497.36	8095.54	6618.25	8188.29	6769.69	8124.67	7211.96	7212.19
M495T456_pos	495.253	456.174	Flumethasone pivalate	[M+H]+	0.7688	HMDB0014801		Lipids_and_lipid_like_molecules	Steroids_and_steroid_derivatives	Pregnane_steroids	12088.4	11762.4	14325.8	8468.16	11286.6	9145.63	9332.09	9745.31	9004.58	8535.27	7553.56	10198.3	9672.04	9595.95	9903.65
M474T400_pos	474.171	400.147	Folinic acid	[M+H]+	0.9969	HMDB0001562	C03479	Organic_acids_and_derivatives	Carboxylic_acids_and_derivatives	Amino_acids__peptides__and_analogues	14354.6	11939.4	16371.1	11751.4	13862	11654.6	21890.9	15328.1	16494.3	15128.4	15893.8	13700.2	14905.2	14626.4	14688.6
M487T446_pos	487.163	445.975	Fridamycin A	[M+H]+	0.976			Benzenoids	Anthracenes	Anthraquinones	28957.9	35360.8	28478.9	24486.1	28827.9	35174	49603.9	62918.1	44752	66618.2	44463.4	44362	41952	41470.2	41469.7
M855T289_pos	854.959	289.131	Fuc-GM1(d18:1,16:0)	[M+2Na]2+	0.7247			Lipids_and_lipid_like_molecules	Sphingolipids	Glycosphingolipids	73214.2	57140.1	43395.3	44910	41983.4	59139.1	37165	48510.5	34939.3	48468.8	32891.7	32753.9	44113.8	34921	44383.8
M595T456_pos	595.183	456.05	Fucosyl-GM1 Ganglioside sugar	[M+2Na]2+	0.8788						2393.48	4164.85	2595.5	4631.06	2502.57	5071.64	865.994	2371.58	1521.05	730.421	2430.98	1932.27	2708.91	2759.05	2906.65
M706T275_pos	706.408	274.699	Fumonisin B2	[M+H]+	0.8271	HMDB0034703	C19242	Organic_acids_and_derivatives	Carboxylic_acids_and_derivatives	Fumonisins	561.897	2887.84	1831.16	3282.72	1948.44	2766.53	982.848	972.28	2137.73	627.299	938.338	853.168	894.95	1088.2	1091.49
M1066T493_2_pos	1065.56	493.348	Furostane base + o-hex, o-hex-hex-hex	[M+H-H2O]+	0.7686	HMDB0034083		Lipids_and_lipid_like_molecules	Steroids_and_steroid_derivatives	Steroidal_glycosides	11704.7	10516.3	8618.02	9605.25	10746.1	8329.46	9184.39	9553.36	6547.59	9368.41	7271.17	6924.29	8604.3	8874.61	8608.11
M871T197_pos	871.471	197.18	Furostane base -2h + 1o, o-hex, o-pen-dhex	[M-H2O+H]+	0.9589	HMDB0041051		Lipids_and_lipid_like_molecules	Steroids_and_steroid_derivatives	Steroidal_glycosides	30537.7	26633.9	32135.4	32446.4	30654.6	29275.8	33822.1	28426.5	29778.1	16794.1	27258.2	29985.3	32797.6	33104.1	33857.3
M813T444_pos	813.294	443.68	G1F	[M+2H]2+	0.8066						3314.05	3956.22	2905.08	3253.75	3234.36	2865.93	4652.37	6791.21	6507.88	5206.44	6833.51	4244.41	4203.37	4245.91	4202.69
M832T445_pos	832.273	444.851	G2	[M+H+Na]2+	0.9468			Organic_oxygen_compounds	Organooxygen_compounds	Carbohydrates_and_carbohydrate_conjugates	2353.26	2621.88	3161.47	2890.06	3198.29	2083.48	3372.44	2935.53	2740.97	2715.69	2926.06	1263.73	3217.75	3027.04	3026.32
M913T480_pos	913.3	480.444	G2F	[M+H+K]2+	0.8003						3056.85	2558.44	3678.28	2661.35	3982.92	3498.49	1571.71	2010.91	1478.24	1744.34	2648.43	1582.25	2513.53	2508.61	2278.74
M1014T187_pos	1013.65	186.828	GM4(d18:1,16:0)	[M+Na]+	0.9324			Lipids_and_lipid_like_molecules	Sphingolipids	Glycosphingolipids	3972.87	3791.72	7768.14	3707.25	7562.36	4887.11	7379.05	4176.17	8237.64	8965.89	12832.9	4660.62	5132.61	6068.26	6104.37
M172T33_pos	172.132	32.545	Gabapentin	[M+H]+	0.8277	HMDB0005015	C07018	Organic_acids_and_derivatives	Carboxylic_acids_and_derivatives	Amino_acids__peptides__and_analogues	44987.7	43596.2	39928.4	38832.9	30178.1	33548.5	74874.7	54827.3	40128.8	44639	35903.2	40402.1	42424.5	44444.8	42725.2
M485T550_pos	485.306	550.447	Gallopamil	[M+H]+	0.9245		C13764	Benzenoids	Benzene_and_substituted_derivatives	Phenylbutylamines	11981.6	13450	9488.8	14227.3	8894	8079.08	20046	25632.1	24280.9	26758	27997.9	22532.9	16414.7	14025.2	16476.5
M276T422_pos	276.118	422.48	Gamma-glu-glu	[M+H]+	0.996	HMDB0011738	C05283	Organic_acids_and_derivatives	Carboxylic_acids_and_derivatives	Amino_acids__peptides__and_analogues	61761.2	70184.1	67754	62094.4	65846.7	71053.3	101564	125499	100824	139805	106007	102074	90599.8	90961.6	90233.2
M1154T255_pos	1153.72	254.662	Ganglioside-GM3(d18:1,16:0)	[M+H]+	0.961			Lipids_and_lipid_like_molecules	Sphingolipids	Glycosphingolipids	9340.9	31065.6	33190.5	35690.2	35274.2	31985.5	3996.89	3047.8	5306.95	2986.44	716.686	2333.53	16431	16903.4	16709.7
M803T403_pos	803.412	402.58	Gitoxin	[M+Na]+	0.9893		C08866	Lipids_and_lipid_like_molecules	Steroids_and_steroid_derivatives	Steroid_lactones	61618.6	41068.8	59025.5	44203.5	68527	58994.6	39331.8	35494.2	24982.9	38633	24497	29619.5	44152.7	43363.3	43351.8
M432T431_pos	432.224	430.624	Gln-Glu-Arg	[M+H]+	0.9627			Organic_acids_and_derivatives	Carboxylic_acids_and_derivatives	Amino_acids__peptides__and_analogues	35060	29297.3	33335.4	27621.8	34342.6	32556.3	31254.2	28428.5	24095.6	29372.7	31507.4	24509.5	31493.1	31463.3	30573
M262T411_pos	262.103	411.31	Glu-Asn	[M+H]+	0.9771	HMDB0028814		Organic_acids_and_derivatives	Carboxylic_acids_and_derivatives	Amino_acids__peptides__and_analogues	26328.9	22482.6	28343.4	22685.3	28044.1	22099.7	29022.3	26147	28010.6	29542.1	30793.2	29408.7	27080.4	27080.4	26952.5
M361T400_2_pos	361.181	399.581	Glu-Gly-Arg	[M+H]+	0.837			Organic_acids_and_derivatives	Carboxylic_acids_and_derivatives	Amino_acids__peptides__and_analogues	15322.3	12137	15280.2	15324.7	16451.4	14424.1	39949.8	34440.8	33190.2	43408.5	32463	30515.5	23661.5	22867.1	22864.7
M334T452_pos	334.123	452.448	Glu-Gly-Glu	[M+H]+	0.8229			Organic_acids_and_derivatives	Carboxylic_acids_and_derivatives	Amino_acids__peptides__and_analogues	12349.2	10114	13288.5	11597.7	12568.9	10798.1	20778.9	21739.6	21292.5	23527.8	18124.3	20858.3	15921.1	15924.4	16163.7
M285T406_pos	285.118	406.402	Glu-His	[M+H]+	0.9385	HMDB0028821		Organic_acids_and_derivatives	Carboxylic_acids_and_derivatives	Amino_acids__peptides__and_analogues	6628.85	5287.47	6789.76	6524.67	7096.1	5967.71	7707.93	7144.56	7219.05	8010.24	7055.8	6522.93	6952.58	6955.82	6818.21
M276T446_pos	276.154	446.173	Glu-Lys	[M+H]+	0.9336	HMDB0004207	C04700	Organic_acids_and_derivatives	Carboxylic_acids_and_derivatives	Amino_acids__peptides__and_analogues	21299.8	20594	19422.4	20551.5	20965.7	18358.8	18012	21703.5	20764.9	24475.1	21048.9	21347.4	20722.7	20445.4	20445.6
M235T424_pos	235.092	423.702	Glu-Ser	[M+H]+	0.9558	HMDB0028828		Organic_acids_and_derivatives	Carboxylic_acids_and_derivatives	Amino_acids__peptides__and_analogues	7898.43	8098.05	10196.8	9256.85	9448.33	9555.78	9580.68	11152.6	8424.46	12215.9	9226.83	9132.12	10007	10007.3	10095.5
M532T271_pos	532.313	270.658	Glutamate conjugated cholic acid	[M+Na]+	0.8148			Lipids_and_lipid_like_molecules	Steroids_and_steroid_derivatives	Bile_acids__alcohols_and_derivatives	5934.65	6684.72	6991.43	4515.81	5270.16	6757.31	2462.35	6452.46	4750.64	4128.69	5916.53	4756.68	3693.83	3969.62	3685.32
M148T390_2_pos	148.06	389.632	Glutamic acid	[M+H]+	0.999	HMDB0000148	C00025	Organic_acids_and_derivatives	Carboxylic_acids_and_derivatives	Amino_acids__peptides__and_analogues	416243	419214	441662	428483	423734	408917	529593	503262	501491	534665	519165	489860	462090	458782	458793
M308T395_pos	308.091	395.493	Glutathione	[M+H]+	0.9921	HMDB0000125	C02471	Organic_acids_and_derivatives	Carboxylic_acids_and_derivatives	Amino_acids__peptides__and_analogues	566421	327357	881863	506306	836673	613903	3.04519e+06	1.9318e+06	2.78817e+06	2.06325e+06	1.2616e+06	1.89121e+06	943727	939622	943727
M361T418_2_pos	361.177	418.116	Gly-Glu-Arg	[M+H]+	0.9068			Organic_acids_and_derivatives	Carboxylic_acids_and_derivatives	Amino_acids__peptides__and_analogues	12140.6	6314.06	13532.3	11552.9	14328.7	11131.6	18497.3	20496.1	17862.4	20403.5	20045.1	18927.2	16098.2	15420.2	16090.5
M681T263_pos	681.376	262.623	Gly-His-Lys	[2M+H]+	0.9525			Organic_acids_and_derivatives	Carboxylic_acids_and_derivatives	Amino_acids__peptides__and_analogues	19113.2	47039.9	27818.3	32605.8	30838.5	32189.7	60036.2	82340.8	43490.2	50082.8	60549	45124.9	42535.1	44067.1	42610.5
M223T230_pos	223.107	229.9	Gly-Phe	[M+H]+	0.9992			Organic_acids_and_derivatives	Carboxylic_acids_and_derivatives	Amino_acids__peptides__and_analogues	20287.1	17148.2	19978.2	15982.4	23182.3	18654.2	23918.7	20127.9	16721.4	18518.1	17181.2	17592.1	17979.9	18305.3	18304.6
M302T413_pos	302.135	413.141	Gly-Pro-Glu	[M+H]+	0.9643			Organic_acids_and_derivatives	Carboxylic_acids_and_derivatives	Amino_acids__peptides__and_analogues	8295.74	5084.91	9211.58	6049.94	5944.69	5665.67	8514.45	10039.2	8456.23	8772.68	6918.51	8149.18	7830.66	9161.93	7754.61
M173T424_pos	173.02	424.375	Glycerophosphate(2)	[M+H]+	0.9999	HMDB0000126	C00093	Lipids_and_lipid_like_molecules	Glycerophospholipids	Glycerophosphates	37203.9	37380.7	44929.2	37967.5	38683.4	39145.6	54666.3	51129.8	50184.7	40201.5	45449.1	44726.1	41692.1	44236.5	43704.5
M258T387_pos	258.111	387.048	Glycerophosphocholine	[M+H]+	0.9924	HMDB0000086	C00670	Lipids_and_lipid_like_molecules	Glycerophospholipids	Glycerophosphocholines	1.44728e+07	1.28844e+07	1.48659e+07	1.47291e+07	1.47861e+07	1.37819e+07	3.79641e+06	3.37448e+06	3.50196e+06	3.51891e+06	2.59765e+06	3.34374e+06	9.95482e+06	9.95113e+06	9.83283e+06
M488T250_pos	488.297	250.206	Glycocholate	[M+Na]+	0.9832	HMDB0000138	C01921	Lipids_and_lipid_like_molecules	Steroids_and_steroid_derivatives	Bile_acids__alcohols_and_derivatives	1725.1	4054.95	3553.52	2597.52	3686.44	2870	4089.45	4721.84	3422.84	5027.89	3665.33	3494.37	4596.31	5147.34	5151.76
M845T414_pos	845.397	413.797	Glycyrrhizic acid	[M+Na]+	0.9929	HMDB0029843	C02284	Lipids_and_lipid_like_molecules	Prenol_lipids	Terpene_glycosides	16605.3	10916.8	17308.1	11443.8	18523.7	17580.1	11907.1	9424.24	6831.05	9739.92	8061.47	7061.02	11785.8	11803.6	12860.3
M554T389_pos	554.241	389.42	Gomisin C	[M+NH4]+	0.7581		C10881	Phenylpropanoids_and_polyketides	Tannins	Hydrolyzable_tannins	5861.68	7184.64	7564.05	7177.94	6353.7	6709.06	2331.4	1946.34	2060.89	1751.13	3170.37	3125.76	4314.49	4548.24	4316.76
M118T344_2_pos	118.06	344.055	Guanidineacetic acid	[M+H]+	0.99	HMDB0000128	C00581	Organic_acids_and_derivatives	Carboxylic_acids_and_derivatives	Amino_acids__peptides__and_analogues	107953	94929.4	117679	119577	116027	100609	31175.7	20456.6	36907.9	23718.3	26642.5	29216.9	58265.2	58463.1	59151.3
M152T454_pos	152.056	454.187	Guanine	[M+H]+	0.9772	HMDB0000132	C00242	Organoheterocyclic_compounds	Imidazopyrimidines	Purines_and_purine_derivatives	29680.5	37154.3	36583	30924	36025.5	32900	90827.5	75660.3	76981.7	56070.6	62382.7	80499.8	51857.7	51862.1	52160
M306T259_pos	306.08	258.863	Guanosine	[M+Na]+	0.9996	HMDB0000133	C00387	Nucleosides__nucleotides__and_analogues	Purine_nucleosides	unknown	47093.5	56937.1	59493.5	49643.9	61185.8	47404.3	172491	195389	163375	160334	157127	149893	108380	112360	108364
M606T436_1_pos	606.09	435.648	Guanosine 5'-diphospho-.alpha.-D-mannose	[M+H]+	0.9578	HMDB0001163	C00096	Nucleosides__nucleotides__and_analogues	Purine_nucleotides	Purine_nucleotide_sugars	42065.2	45348.9	33068.3	38535.5	28348.6	34729	29608.4	40226.4	31728	49693.1	53360.7	43931.7	48156.9	48163.7	46876.1
M364T454_pos	364.064	454.183	Guanosine 5'-monophosphate	[M+H]+	0.9999	HMDB0001397	C00144	Nucleosides__nucleotides__and_analogues	Purine_nucleotides	Purine_ribonucleotides	286521	358513	347628	289166	358429	302155	792446	663767	711525	546824	576627	722796	471740	474492	474467
M444T447_1_pos	444.029	447.341	Guanosine diphosphate	[M+H]+	0.9998	HMDB0001201	C00035	Nucleosides__nucleotides__and_analogues	Purine_nucleotides	Purine_ribonucleotides	46099.4	56615.2	54502	52749.6	51282.6	55776.3	107339	96838.3	94229.9	96259	96052.2	93242.7	71408.5	71942.3	71939.3
M419T305_pos	419.23	305.165	HC Toxin	[M+H-H2O]+	0.8097		C15676	Organic_acids_and_derivatives	Carboxylic_acids_and_derivatives	Amino_acids__peptides__and_analogues	26240.4	17268.7	24575.7	15582.9	28095.3	22455.8	2532.75	201.944	4695.07	583.87	361.199	2194.79	11667.4	11655.1	12167.4
M502T419_pos	502.173	418.735	Halofantrine	[M+H+2i]+	0.9461	HMDB0015349	C07634	Benzenoids	Phenanthrenes_and_derivatives	unknown	3908.65	3693.15	2726.26	2868.87	3451.22	3258.36	7360.96	9133.28	6920.93	8387.6	8016.19	7219.66	5607.03	5422.1	5613.65
M669T308_pos	669.203	308.032	Haploperoside E	[M+Na]+	0.9773			Organic_oxygen_compounds	Organooxygen_compounds	Carbohydrates_and_carbohydrate_conjugates	6980.92	9628.19	6460.32	9804.18	8614.65	2977.37	3203.47	4006.27	1496.41	3298.71	3750.4	2449.38	5362.62	5103.59	5105.5
M138T62_pos	138.091	62.407	Heliotrine	[M+H-C8H16O4]+	0.9584		C10324	Alkaloids_and_derivatives	unknown	unknown	539019	378840	410860	412909	324267	551339	409769	639975	347438	513146	548091	314444	440144	440094	454729
M515T303_pos	515.151	302.809	Helonioside B	[M+H-C8H14O7]+	0.9806			Phenylpropanoids_and_polyketides	Cinnamic_acids_and_derivatives	Hydroxycinnamic_acids_and_derivatives	78978.8	175348	90736.2	88567.4	91905.3	147045	129838	4545.65	263271	19466	19822.8	173297	221038	216592	221048
M288T57_pos	288.289	56.73	Heptadecasphinganine	[M+H]+	0.9954			Organic_nitrogen_compounds	Organonitrogen_compounds	Amines	648398	647053	876138	685765	666108	814369	855132	623568	570748	649644	657991	596413	650574	652120	651791
M284T120_2_pos	284.33	119.575	Hexadecyltrimethylammonium cation	[Cat]+	0.9826			Organic_nitrogen_compounds	Organonitrogen_compounds	Quaternary_ammonium_salts	30306.8	22695.7	28497.2	40118.1	17485.4	10235.9	12778	14277.1	13232.9	15022.9	15810.8	16575.8	20002.2	19995.8	19419.5
M645T238_pos	645.289	238.012	Hexanoic acid, 6-(acetyloxy)-2,3,3a,4,5,6,6a,7,8,9b-decahydro-3,3a-dihydroxy-3,6,9-trimethyl-8-[(2-methyl-1-oxo-2-buten-1-yl)oxy]-2-oxo-4-(1-oxobutoxy)azuleno[4,5-b]furan-7-yl ester	[M+Na]+	0.9188			Organic_acids_and_derivatives	Carboxylic_acids_and_derivatives	Pentacarboxylic_acids_and_derivatives	4972.05	5479.86	4905.84	5351.78	5594.91	5864.82	6812.03	5459.59	4008.11	3299.85	3585.69	5161.44	4795.98	5128.23	5135.01
M260T223_pos	260.185	223.256	Hexanoyl-L-carnitine	[M+H]+	0.9981	HMDB0000756		Lipids_and_lipid_like_molecules	Fatty_Acyls	Fatty_acid_esters	62179.3	85367.3	83465.6	76628.9	69750.7	79112.1	26214.3	30861.1	25136.9	30738.6	29711.3	24280.4	50576.4	51882.1	51928.4
M319T263_pos	319.147	263.187	His-Tyr	[M+H]+	0.9728			Organic_acids_and_derivatives	Carboxylic_acids_and_derivatives	Amino_acids__peptides__and_analogues	78762.4	72735.5	80055.1	79091.1	77414.4	76187.8	86683.4	86856	82491.3	98466.2	86508.9	79414.5	79743.4	79742.5	79215.8
M156T431_pos	156.076	430.637	Histidine	[M+H]+	0.999	HMDB0000177	C00135	Organic_acids_and_derivatives	Carboxylic_acids_and_derivatives	Amino_acids__peptides__and_analogues	175446	129138	73194.8	45575.5	66561.2	261527	79611.1	293735	71763.4	301575	282345	261977	116252	114447	153779
M962T504_2_pos	962.454	503.886	Hoiamide b	[M+Na]+	0.7338			Organic_acids_and_derivatives	Peptidomimetics	Depsipeptides	10155.9	15121.3	20398.2	12880.1	13175.8	11927.6	11181.1	13673.1	9207.06	7936.78	12802.3	5783.47	18711.5	17427.9	17429.5
M775T228_pos	775.426	228.339	Hormonemate	[M+Na]+	0.8319			Organic_acids_and_derivatives	Peptidomimetics	Depsipeptides	3625.77	3384.1	2874.34	2200.94	3927.64	4939.19	5879.96	5857.12	6708.2	5547.35	5652.41	3528.3	4135.07	4025.78	4033.79
M240T189_pos	240.141	189.398	Huperzine B	[M+H-NH3]+	0.8689		C09866	Organoheterocyclic_compounds	Phenanthrolines	unknown	2675.96	1671.37	425.678	1821.61	1544.86	1005.5	4259.02	2838.31	1403.91	1860.81	2898.29	2192.04	1694.51	1619.24	1753.75
M770T525_pos	770.424	525.008	Hymenamide d	[M+H]+	0.7683			Organic_acids_and_derivatives	Carboxylic_acids_and_derivatives	Amino_acids__peptides__and_analogues	3263.2	3128.29	3262.05	2507.53	4588.87	3559.57	2181.29	2613.26	2197.29	2499.53	2599.92	2368.07	2601.66	2588.21	2574.68
M137T168_2_pos	137.046	167.667	Hypoxanthine	[M+H]+	0.9983	HMDB0000157	C00262	Organoheterocyclic_compounds	Imidazopyrimidines	Purines_and_purine_derivatives	3.79051e+06	1.58411e+06	2.4022e+06	1.78431e+06	2.3184e+06	2.00091e+06	4.50449e+06	4.45065e+06	3.75795e+06	4.3548e+06	5.46451e+06	4.50894e+06	3.38689e+06	3.41161e+06	3.42834e+06
M501T447_pos	501.275	447.188	Ikarugamycin	[M+Na]+	0.9847			Phenylpropanoids_and_polyketides	Macrolactams	unknown	46340	33699	42052.4	40166.8	38567.4	34270.4	12188.5	29145.4	12287.8	17244	19407.4	19251.3	22545.8	22470.8	21180.6
M260T283_pos	260.159	283.115	Ile-Gln	[M+H]+	0.8583			Organic_acids_and_derivatives	Carboxylic_acids_and_derivatives	Amino_acids__peptides__and_analogues	14861	8771.08	10845.7	13156.4	14653	12640.5	19817.8	17507.4	17619.5	21333.1	15824.9	21475.2	15558.9	15651.4	15616.7
M269T294_pos	269.16	294.021	Ile-His	[M+H]+	0.9672			Organic_acids_and_derivatives	Carboxylic_acids_and_derivatives	Amino_acids__peptides__and_analogues	48578.9	46099.2	49709.5	40493.1	59572.7	41559.8	86217.9	69291.1	76178.2	85136	73994.2	85990.9	63123.9	66322.9	66320.4
M233T236_pos	233.149	235.919	Ile-Thr	[M+H]+	0.9656			Organic_acids_and_derivatives	Carboxylic_acids_and_derivatives	Amino_acids__peptides__and_analogues	4855.35	4587.84	4962	8855.54	5498.46	4317.6	7349.3	7829.82	6641.25	8007.04	7038.04	7073.79	5770.3	6035.37	5844.29
M416T396_pos	416.224	395.872	Ilicicolin H	[M+H-H2O]+	0.8612			Organoheterocyclic_compounds	Pyridines_and_derivatives	Phenylpyridines	1477.03	842.543	1607.55	1560.26	1464.52	928.475	6919.66	6291.43	6448.85	6922.78	6050.78	5188.43	3251.67	3074.79	3248.99
M118T255_pos	118.064	255.194	Indole	[M+H]+	0.9769	HMDB0000738	C00463	Organoheterocyclic_compounds	Indoles_and_derivatives	Indoles	14833.9	17507.1	17198.7	13601.7	18338.2	16099.1	19455.8	21450	17129.9	19437.9	17992.4	17023.3	17515.5	17884.2	17515.1
M160T48_pos	160.075	47.578	Indole-3-acetaldehyde	[M+H]+	0.7437	HMDB0001190	C00637	Organoheterocyclic_compounds	Indoles_and_derivatives	Indoles	80515.4	85315.1	72929	75863	69285.1	85517.4	124609	139615	88126.2	137614	117575	115004	98102.8	98104.8	96027.7
M530T484_pos	529.971	483.515	Iodosulfuron-methyl	[M+Na]+	0.937			Organic_nitrogen_compounds	Organonitrogen_compounds	Sulfonylureas	72833.7	90948.6	82866.8	114262	87606.3	119397	50069.8	46551.4	45513.3	77427.9	39632.8	42818	68218	66404.9	66397.3
M674T584_pos	673.502	584.153	Ionomycin	[M+H-2H2O]+	0.8192			Lipids_and_lipid_like_molecules	Prenol_lipids	Terpene_glycosides	1747.61	1323.07	1302.96	1103.97	1813.09	1256.43	1275.94	1916.22	1366.67	1382.78	1600.09	1800.86	1321.78	1390.57	1319.18
M566T419_pos	566.216	419.354	Ipecoside	[M+H]+	0.987		C09464	Lipids_and_lipid_like_molecules	Prenol_lipids	Terpene_glycosides	8817.57	8010.69	10254.2	6847.01	9441.75	8437.24	11371.1	17780.9	8664.44	16960.3	7641.86	8336.46	10867.3	10439.6	10631.2
M522T446_pos	522.2	446.287	Isoglobotriaose (iGb3)	[M+NH4]+	0.7652						100816	121044	97361.7	86174.6	100478	126930	160421	214912	134176	201794	119005	143356	133252	133252	131438
M653T401_pos	653.321	400.646	Isohernandezine	[M+H]+	0.7412						3474.49	2669.77	3689.62	2138.4	3368.28	3313.6	3607.27	2795.84	2315.78	2597.15	1729.69	1958.6	2514.14	2340.59	2363.78
M336T69_1_pos	336.168	69.004	Isopentenyladenosine	[M+H]+	0.8406		C16427				10698.1	4383.89	6356.83	4048.93	6216.69	6617.13	8431.85	12830.6	7534.85	11989.3	7872.21	8159.64	9894.79	9894.52	10003.8
M246T242_pos	246.17	242.139	Isovaleryl-L-carnitine	[M+H]+	0.9997	HMDB0000688	C20826	Lipids_and_lipid_like_molecules	Fatty_Acyls	Fatty_acid_esters	562572	776672	641716	602394	632384	611149	839984	871160	737716	759149	827134	773717	686953	696775	696819
M705T383_pos	705.243	382.793	Itraconazole	[M+H]+	0.717	HMDB0015298		Organoheterocyclic_compounds	Diazinanes	Piperazines	64691.3	68262.9	59205.2	56395.6	57952.9	65868.2	19371.6	25719.1	14615.3	19677.6	19762.9	19175.6	48911.8	48719.1	48720.5
M697T239_pos	697.385	238.848	Izenamide c	[M+Na]+	0.8278			Organic_acids_and_derivatives	Peptidomimetics	Depsipeptides	1533.14	1726.47	2066.1	867.251	1344.69	2846.47	1316.86	2963.53	1299.37	1266.84	1907.54	1930.31	1993.6	2112.73	1979.05
M737T398_pos	737.187	397.667	Ketazolam	[2M+H]+	0.803	HMDB0015526		Organoheterocyclic_compounds	Benzodiazepines	1_4_benzodiazepines	12195.3	11085.9	10256.4	10143.4	9380.97	8267.54	31100.7	23367.8	33753.1	38823.4	23506.3	35868.2	14250.9	16511.5	16458.2
M585T227_pos	585.269	226.829	Khekadaengoside K	[M+Na]+	0.8931			Lipids_and_lipid_like_molecules	Steroids_and_steroid_derivatives	Steroidal_glycosides	2207.19	2949.03	1845.06	2888.17	2535.42	3022.75	3345.97	2548.74	3590.17	3287.75	3242.03	4486.63	2659.07	2756.61	2758.48
M190T196_pos	190.05	196.173	Kynurenic acid	[M+H]+	0.9976	HMDB0000715	C01717	Organoheterocyclic_compounds	Quinolines_and_derivatives	Quinoline_carboxylic_acids	7782	5993.59	96.1011	5438.94	4454.81	6953.24	5888.25	10734.7	6738.49	9751.34	9778.66	6282.05	6061.45	5505.3	6093.78
M144T561_pos	144.101	560.69	L-.beta.-Homolysine	[M+H-NH3]+	0.9872			Organic_acids_and_derivatives	Carboxylic_acids_and_derivatives	Amino_acids__peptides__and_analogues	13137.4	11009.7	9854.1	10172.7	14444.4	9333.24	5459.32	8486.51	11233.7	10628.5	2945.97	10151.4	12346.9	11388.9	12030.7
M277T452_pos	277.102	451.558	L-.gamma.-Glutamyl-L-glutamic acid	[M+H]+	0.9649	HMDB0011737	C05282	Organic_acids_and_derivatives	Carboxylic_acids_and_derivatives	Amino_acids__peptides__and_analogues	62823	80466.3	80670.4	81956.7	74124.2	75210.9	145227	140685	135943	141852	131621	127585	100767	103057	103053
M130T108_pos	130.085	108.091	L-Arginine, methyl ester	[M+H-CH5N3]+	0.9996			Organic_acids_and_derivatives	Carboxylic_acids_and_derivatives	Amino_acids__peptides__and_analogues	46568.6	30129	39671.8	32787.9	23417	37077	111997	96641.9	77740.2	98425.7	94484.1	60127.7	60818.9	59665.7	59669.8
M124T47_pos	124.086	46.884	L-Histidinol	[M+H-H2O]+	0.8398	HMDB0003431	C00860	Organic_nitrogen_compounds	Organonitrogen_compounds	Amines	25432.8	26951	38806.3	3976.12	34523.9	29107.9	40313.7	39152.5	44515.6	45721.4	42023.9	34367.2	15753.5	21520.4	16118.4
M116T314_pos	116.07	313.614	L-Hydroxyarginine	[M+H-CH5N3O]+	0.9999	HMDB0004224	C05933	Organic_acids_and_derivatives	Carboxylic_acids_and_derivatives	Amino_acids__peptides__and_analogues	168526	178251	201824	191669	215667	151573	110707	83968.7	122914	88874	90714.2	103190	118020	118244	127634
M218T279_pos	218.138	279.329	L-Propionylcarnitine	[M+H]+	0.9995	HMDB0062514	C03017	Lipids_and_lipid_like_molecules	Fatty_Acyls	Fatty_acid_esters	112431	152350	133993	131231	131687	128797	200087	212580	196824	224245	201318	200577	161014	163259	163258
M522T184_2_pos	522.355	183.653	LPC 18:1	[M+H]+	0.9901	HMDB0002815		Lipids_and_lipid_like_molecules	Glycerophospholipids	Glycerophosphocholines	1.83883e+07	1.79624e+07	2.22127e+07	2.31265e+07	2.19342e+07	2.20826e+07	2.3919e+07	2.29936e+07	2.31544e+07	2.18424e+07	2.32728e+07	2.30333e+07	2.20779e+07	2.22136e+07	2.20799e+07
M520T182_pos	520.338	182.318	LPC 18:2	[M+H]+	0.9846			Lipids_and_lipid_like_molecules	Glycerophospholipids	Glycerophosphocholines	2.73191e+06	2.92209e+06	2.85371e+06	2.45237e+06	3.23451e+06	2.10401e+06	1.83648e+06	2.47973e+06	2.18814e+06	1.45957e+06	2.69619e+06	2.72108e+06	2.03394e+06	2.02582e+06	2.22273e+06
M518T187_pos	518.321	186.817	LPC 18:3	[M+H]+	0.7054			Lipids_and_lipid_like_molecules	Glycerophospholipids	Glycerophosphocholines	153729	314519	195485	340176	233247	363287	410354	415482	389170	383907	405330	366529	370803	370870	374468
M480T40_pos	480.307	39.736	LPE 18:1	[M+H]+	0.9359			Lipids_and_lipid_like_molecules	Glycerophospholipids	Glycerophosphoethanolamines	79053.1	23648.6	70582.9	54829.5	58800.4	65438.7	72716.1	60621.6	35181.5	65482.4	122704	96590.2	51146	51152.6	49421.9
M329T457_2_pos	329.192	457.247	Labetalol	[M+H]+	0.7491	HMDB0014736	C07063	Benzenoids	Benzene_and_substituted_derivatives	Benzoic_acids_and_derivatives	30675.1	20095.9	22463.8	21395.1	25049.2	29770.2	30523.7	49272.7	60027.5	45033	29518.7	45208	40389.7	37774.1	40363.3
M892T500_pos	892.287	500.291	Lacto-N-neofucopentaose (LNnFP-V)	[M+K]+	0.9974						37396.4	35483.1	35267.9	37625	32360.6	41335.3	27446	29256.8	25778.7	32268.2	29031.6	25871	32514.3	31451.2	31403.6
M742T336_pos	741.747	335.923	Lacto-N-neooctaose (LNnO)	[M+2Na]2+	0.9588						8960.74	5518.4	6800.94	5764.44	7016.83	9523.68	2014.37	7878.37	8253.57	3496.48	4762.82	5856.67	5732.33	5868.4	5865.34
M546T430_pos	546.2	430.012	Lacto-N-triaose	[M+H]+	0.8454	HMDB0006592		Organic_oxygen_compounds	Organooxygen_compounds	Carbohydrates_and_carbohydrate_conjugates	19963.1	17804.7	19888.8	20121.2	18577.4	31572.3	16764.9	16300.4	13821.7	15435.4	18882.9	13768.1	21909.2	20387.2	20393.6
M365T397_2_pos	365.105	397.038	Lactose	[M+Na]+	0.9998	HMDB0000186	C00243	Organic_oxygen_compounds	Organooxygen_compounds	Carbohydrates_and_carbohydrate_conjugates	3.77587e+06	4.70935e+06	3.87508e+06	3.93348e+06	3.77915e+06	4.40768e+06	7.26447e+06	8.48878e+06	7.01672e+06	8.8836e+06	8.08947e+06	8.04164e+06	5.75836e+06	5.75853e+06	5.80994e+06
M343T164_pos	343.294	163.775	Lauramidopropylbetaine	[M]+	0.9997			Organic_acids_and_derivatives	Carboxylic_acids_and_derivatives	Amino_acids__peptides__and_analogues	214412	135659	100045	162360	346346	115281	154484	155505	137332	127226	227866	202585	177669	177110	176726
M344T175_pos	344.279	175.423	Lauroyl-L-carnitine	[M+H]+	0.9859	HMDB0002250		Lipids_and_lipid_like_molecules	Fatty_Acyls	Fatty_acid_esters	29835.3	18460.2	30131.3	34426.1	25934.8	29801.8	4305.18	3322.5	2655.47	3635.42	4681.15	1722.67	16144.7	16145.5	15437.6
M230T142_pos	230.247	141.738	Lauryldimethylamine oxide	[M+H]+	0.8794			Organic_nitrogen_compounds	Organonitrogen_compounds	Aminoxides	899144	351740	545324	575324	714281	702429	749025	678310	427169	666464	793296	718541	754541	727149	727594
M417T332_2_pos	417.244	332.008	Leu-Glu-Arg	[M+H]+	0.9888			Organic_acids_and_derivatives	Carboxylic_acids_and_derivatives	Amino_acids__peptides__and_analogues	16825.8	15410.2	14603.9	13039.4	18675.8	18550.4	30209.3	50217.7	54031.3	43122.7	29002.7	49264.8	31873.7	31656.7	31558.5
M229T280_pos	229.154	279.948	Leu-Pro	[M+H]+	0.9483			Organic_acids_and_derivatives	Carboxylic_acids_and_derivatives	Amino_acids__peptides__and_analogues	17191.9	14137.9	16836.5	13633.8	19134.6	12204.4	18427.3	19337.3	16039.5	16273.4	15938.4	16349.1	16283.4	16850.1	16282.3
M219T265_pos	219.133	265.075	Leu-Ser	[M+H]+	0.9851			Organic_acids_and_derivatives	Carboxylic_acids_and_derivatives	Amino_acids__peptides__and_analogues	16810.2	17699.1	19617.1	15244.8	20642.1	17217.3	30178.3	32571.2	30484	33135.8	29663.1	28294.7	23980.1	24585.4	24295.8
M233T51_pos	233.149	51.037	Leu-Thr	[M+H]+	0.8959			Organic_acids_and_derivatives	Carboxylic_acids_and_derivatives	Amino_acids__peptides__and_analogues	12737.2	5397.17	8328.86	4976.2	8220.43	5785.73	13200.2	16407.1	12270	20278.8	12842.1	13196.9	11708.1	11930.7	11713.4
M459T400_pos	459.168	399.883	Lewis A Core 1	[M+H+Na]2+	0.9702						3218.27	1080.47	1648.54	2570	1535.99	2823.57	9520.7	8258.73	9486.91	8589.71	9319.33	10018.1	5240.9	4704.63	5242.87
M552T418_pos	552.187	418.11	Lewis X trisaccharide	[M+Na]+	0.9975	HMDB0006568	C00745	Lipids_and_lipid_like_molecules	Fatty_Acyls	Fatty_acyl_glycosides	14925.2	14868.1	15962.7	16607.4	13882.1	19505.8	24073.9	32132.2	24329.2	35241.1	26262.3	25193.3	22913.3	22381	22381.7
M1000T488_pos	1000.38	488.308	LewisX (LeX) hexaose (LNnDFH)	[M+H]+	0.8888						3586.91	4970.25	4314.1	5020.78	5023.33	3517.65	5064.41	4561.77	3884.7	5813.68	4551.49	5039.2	5273.06	5070.16	5070.39
M1030T339_pos	1030.35	338.505	Linoleoyl-CoA	[M+H]+	0.9676	HMDB0060170	C02050	Lipids and lipid-like molecules	Fatty Acyls	Fatty acyl thioesters	13148.6	18194.6	15903.4	15710.1	18920	17215	13560.9	10024	10665	8095.02	14547.6	12389.6	12902.5	13675.3	13670.2
M424T163_2_pos	424.34	163.117	Linoleoylcarnitine	[M+H]+	0.9923	HMDB0006469		Lipids_and_lipid_like_molecules	Fatty_Acyls	Fatty_acid_esters	217364	236139	260431	277477	212447	289513	38374.8	35401.1	28906.5	37992.5	34659.9	23622.1	143666	142545	142521
M261T455_pos	261.154	454.625	Lys-Asn	[M+H]+	0.9243			Organic_acids_and_derivatives	Carboxylic_acids_and_derivatives	Amino_acids__peptides__and_analogues	7686.3	6707	5300	4480.61	6646.3	10565.9	4947.32	11132	5065.09	5194.78	4448.54	4772.63	5033.81	4928.92	4931.97
M275T436_pos	275.17	436.25	Lys-Gln	[M+H]+	0.8919			Organic_acids_and_derivatives	Carboxylic_acids_and_derivatives	Amino_acids__peptides__and_analogues	4007.44	4218.08	3057.44	2793.71	4171.27	3719.02	3224.74	5487.97	3591.85	4814.68	4353.26	3588.11	3238.2	3131.75	3240.33
M432T525_pos	432.254	524.622	Lys-Glu-Arg	[M+H]+	0.9818			Organic_acids_and_derivatives	Carboxylic_acids_and_derivatives	Amino_acids__peptides__and_analogues	2404.57	1883.54	1652.28	2185.57	2303.79	2313.8	3154.34	3193.62	2254.56	3288.58	2988.66	2607.89	2709.84	2709.47	2572.29
M465T198_pos	465.343	198.329	Lyso-sphingomyelin	[M+H]+	0.996	HMDB0006482	C03640	Lipids_and_lipid_like_molecules	Sphingolipids	Phosphosphingolipids	36644.2	62295.7	60856.5	55613.5	62861.1	64095.9	123841	123847	103978	96424.3	103004	96350.3	90114.1	90640.9	90645.6
M315T432_pos	315.058	432.481	Malaoxon	[M+H]+	0.9761	HMDB0060627	C07498	Lipids_and_lipid_like_molecules	Fatty_Acyls	Fatty_acid_esters	24012.3	23587.9	25302.8	24931.2	24128.4	89051.4	59519	44390.3	49901.6	39344.5	53383.9	46891.5	32331.9	35478.2	35461.9
M527T445_pos	527.156	444.979	Maltotriose	[M+Na]+	0.9992	HMDB0001262	C01835	Organic_oxygen_compounds	Organooxygen_compounds	Carbohydrates_and_carbohydrate_conjugates	217515	276803	210093	194167	202347	303770	242501	380363	254369	364709	264639	248170	256465	253497	256079
M609T449_pos	609.198	449.417	Man1	[M+Na]+	0.9495						2697.61	7500.32	3662.05	6583.06	4081.74	5252.06	1939.91	4832.19	2610.55	4402.82	4238.71	2811.71	3978.28	4267.33	4264.36
M733T442_pos	733.286	441.5	Man1F	[M+H]+	0.966						1504.76	1728.18	949.727	1920.94	1983.02	1981.57	3439.29	3652.99	2729.38	3829.87	3102.68	2475.69	1780.11	1764.41	1764.27
M771T460_pos	771.266	460.126	Man2a	[M+Na]+	0.9991						9050.7	4163.99	4961.81	5095.93	7195.31	7191.41	844.826	1667.46	1674.62	2324.83	879.562	1425.35	3234.94	3232.88	3085.97
M933T493_pos	933.31	493.367	Man3 a	[M+Na]+	0.8146			Organic_oxygen_compounds	Organooxygen_compounds	Carbohydrates_and_carbohydrate_conjugates	8038.62	5899.42	6070.23	5019.46	6973.3	4331.24	6572.57	5762.48	7828.98	9171.87	8349.15	7066.1	7100.02	7100.34	6811.38
M540T439_pos	540.2	439.389	Man3F	[M+H+Na]2+	0.8469						25542.2	23171.5	24066.2	22066.1	22069.7	25203.4	11116.1	14471.8	10815	13086.7	14304.7	13047.4	18494.1	18493.1	17513.1
M629T416_pos	629.224	415.569	Man5	[M+H+Na]2+	0.8321			Organic_oxygen_compounds	Organooxygen_compounds	Carbohydrates_and_carbohydrate_conjugates	12935	6982.06	11435.7	7199.77	13002.2	14597.5	2084.86	4747.31	2681.39	3165.2	2262.71	1782.81	7390.43	7041.44	7037.25
M770T459_pos	770.279	458.847	Man6-2AB	[M+H+Na]2+	0.9862						5941.8	3359.92	4108.75	3477.88	4415.02	3669.71	957.886	761.631	561.656	731.16	255.622	370.992	2828.02	3032.92	2825.96
M697T263_pos	697.35	262.623	Manassantin A	[M+H-2H2O]+	0.9848			Lignans__neolignans_and_related_compounds	Furanoid_lignans	Tetrahydrofuran_lignans	9272.39	24267.6	13160.1	15614.4	15564.1	14934.4	33439.6	44384.7	29602.5	22721.1	35546.2	27108.6	21904.5	23604.1	23450.2
M628T435_pos	628.292	435.03	MeOSuc-Ala-Ala-Pro-Val-AMC	[M+H]+	0.701			Organic_acids_and_derivatives	Carboxylic_acids_and_derivatives	Amino_acids__peptides__and_analogues	5525.08	8969.62	6886.23	4918.33	9290.72	6857.46	18550.5	16136.4	14887.2	17493.2	16698.2	12932	10457.9	10825.3	10457
M360T398_pos	360.148	397.56	Melibiose	[M+NH4]+	0.9808	HMDB0000048	C05402	Lipids_and_lipid_like_molecules	Fatty_Acyls	Fatty_acyl_glycosides	121617	138991	115527	108659	115194	121284	171785	183456	153964	170422	192894	190869	147071	145064	144770
M352T194_pos	352.283	193.99	Melophlin a,e,f,q,r,s	[M+H]+	0.8744		C18489	Organoheterocyclic_compounds	Pyrrolidines	N_alkylpyrrolidines	42387.6	92841.4	89357.9	93316.1	83738	87215.1	32767.7	28637.4	77588.5	26918.9	20108.5	30753.9	61503	60362.4	60370.5
M389T412_pos	389.046	411.927	Merazolam	[M+H]+	0.9832			Organoheterocyclic_compounds	Benzodiazepines	1_4_benzodiazepines	9842.27	7238.35	13914.8	8230.01	12746.9	11905.3	20449.9	21079.8	19883.7	22826.1	15724.7	18338.5	14295.8	13945.9	14296.6
M1095T505_pos	1095.37	505.12	Methyl (4s,5z,6s)-5-ethylidene-4-[2-[[(2r,3s,4r,5r,6r)-3-[2-[(2s,3z,4s)-3-ethylidene-5-methoxycarbonyl-2-[(2s,3r,4s,5s,6r)-3,4,5-trihydroxy-6-(hydroxymethyl)oxan-2-yl]oxy-4h-pyran-4-yl]acetyl]oxy-4,5-dihydroxy-6-[2-(4-hydroxyphenyl)ethoxy]oxan-2-yl]methoxy]-2-oxoethyl]-6-[(2s,3r,4s,5s,6r)-3,4,5-trihydroxy-6-(hydroxymethyl)oxan-2-yl]oxy-4h-pyran-3-carboxylate	[M+Na]+	0.96			Lipids_and_lipid_like_molecules	Saccharolipids	unknown	3627.13	2542.01	3744.24	2906.6	3358.79	3271.25	4806.24	3957.58	4889.19	4174.22	4779.84	4514.98	4518.1	4401.62	4517.25
M144T97_pos	144.065	96.628	Methyl L-pyroglutamate	[M+H]+	0.9823			Organic_acids_and_derivatives	Carboxylic_acids_and_derivatives	Amino_acids__peptides__and_analogues	33893.7	32074.9	37839.2	34656.7	36879.7	32676.8	56408.3	64773.1	44746.6	62737.4	61030.4	48950.5	44158.1	44883.2	44879.8
M196T48_pos	196.096	47.571	Methyltyrosinate	[M+H]+	0.9541	HMDB0029217	C03404	Organic_acids_and_derivatives	Carboxylic_acids_and_derivatives	Amino_acids__peptides__and_analogues	10532	10698.1	10616.5	9247.69	9485.95	8563.44	13983.1	16544.6	8682.75	16381.2	12883.9	11967.4	11986.9	12328	11989
M816T132_pos	815.63	131.704	Miltefosine	[2M+H]+	0.731			Organic_nitrogen_compounds	Organonitrogen_compounds	Quaternary_ammonium_salts	127489	171863	216194	228858	207157	221709	153385	122184	470204	136554	154988	192973	179051	196518	196579
M458T433_pos	458.188	432.51	Minocycline	[M+H]+	0.992	HMDB0015152	C07225	Phenylpropanoids_and_polyketides	Tetracyclines	unknown	19724.8	23303.3	30812.1	11153.8	19377.8	40057.7	34805.2	57312.8	37577.6	60254.9	34246.2	44723.3	40761.9	40809.5	38284.7
M747T433_pos	747.385	433.175	Mocimycin	[M+H-CH6O2]+	0.9842	HMDB0030465		Organic_oxygen_compounds	Organooxygen_compounds	Carbohydrates_and_carbohydrate_conjugates	3026.8	2878.94	3193.39	2972.94	3262.18	2768.34	4701	7998.52	8944.77	6177.15	5300.51	8330.86	4171.1	4001.28	4004.63
M369T47_pos	369.337	46.889	Monoarachidin	[M+H-H2O]+	0.9025			Lipids_and_lipid_like_molecules	Glycerolipids	Monoradylglycerols	31204.9	19052.4	43191.5	26118.8	24515.6	27990.2	22017.7	26066.8	29839.3	27401.4	28060.1	25555.4	27872.8	31298	27062.8
M339T48_pos	339.289	47.933	Monoelaidin	[M+H-H2O]+	0.9664			Lipids_and_lipid_like_molecules	Glycerolipids	Monoradylglycerols	2.49567e+06	1.34886e+06	2.5374e+06	2.49783e+06	2.32672e+06	2.44854e+06	2.49603e+06	2.41498e+06	2.24335e+06	2.38704e+06	2.23999e+06	2.10673e+06	2.49834e+06	2.4995e+06	2.42158e+06
M311T48_pos	311.258	48.22	Monopalmitolein (9c)	[M+H-H2O]+	0.9707			Lipids_and_lipid_like_molecules	Glycerolipids	Monoradylglycerols	526619	318668	487634	497949	442804	484408	743631	734880	617000	755017	692347	636460	620983	621318	603230
M371T157_pos	371.323	156.67	Myristamidopropyl betaine	[M]+	0.9923			Organic_acids_and_derivatives	Carboxylic_acids_and_derivatives	Amino_acids__peptides__and_analogues	52112	25548	33550.7	27388.4	57903	32308.6	27834.5	33245.4	28582.4	33395.6	43014.1	38446.3	35782.4	35176.5	35778
M258T133_pos	258.278	132.966	Myristamine oxide	[M+H]+	0.9667			Organic_nitrogen_compounds	Organonitrogen_compounds	Aminoxides	66714	281674	69225.9	76019.1	77972.2	61399.3	71654.7	132490	1624.58	110423	81595.7	91411.2	72995.5	70917.6	70734.4
M372T169_pos	372.31	168.904	Myristoyl-L-carnitine	[M+H]+	0.9874	HMDB0005066		Lipids_and_lipid_like_molecules	Fatty_Acyls	Fatty_acid_esters	560691	425328	583223	537910	473491	618602	94400.3	83787.1	73338.3	120896	82299.2	64910.9	305326	311514	305242
M978T343_pos	978.316	342.794	Myristoyl-coenzyme a	[M+H]+	0.9785	HMDB0001521	C02593	Lipids_and_lipid_like_molecules	Fatty_Acyls	Fatty_acyl_thioesters	7596.28	9806.63	9580.89	9308.22	8344.22	9966.37	8789.75	5308.78	10215.8	8561.59	8952.97	8870.77	8302.33	8521.65	8522.42
M298T439_pos	298.113	438.627	N(6)-oh-me-adenosine	[M+H]+	0.9399						4844.34	3567.37	3375.23	4984.99	3007.99	2518.54	12022.7	8798.3	9095.08	8037.48	11141.2	9375.36	8592.77	8373.01	8594.38
M407T426_pos	407.165	425.592	N,N'-Diacetylchitobiose	[M+H-H2O]+	0.9794	HMDB0062702	C01674	Organic_oxygen_compounds	Organooxygen_compounds	Carbohydrates_and_carbohydrate_conjugates	258732	160515	204606	220186	225879	186439	153416	154103	157829	164671	160791	147540	156712	158176	152499
M102T49_pos	102.054	48.8485	N-(.beta.-Ketocaproyl)-DL-homoserine lactone	[M+H-C6H8O2]+	0.9306		C11839	Organic_acids_and_derivatives	Carboxylic_acids_and_derivatives	Amino_acids__peptides__and_analogues	36664.8	35386	34375.2	36122.3	36149.6	36507.6	37089.9	40096.6	30717.1	38710.3	39327.4	34451.3	34779.1	34866.3	34866.3
M229T207_pos	229.136	207.31	N-(2-Aminoethyl)-2-(1-naphthyl)acetamide	[M+H]+	0.7028			Benzenoids	Naphthalenes	unknown	5128.79	5079.77	4718.18	3692.53	4366.92	4301.52	6784.45	6914.36	3647.53	6088.89	4902.11	4990.37	5384.77	5676.03	5375.12
M144T255_2_pos	144.08	255.057	N-(2-Chlorobenzyl)-2-(1H-indol-3-yl)ethanamine	[M+H-C7H8ClN]+	0.878			Organoheterocyclic_compounds	Indoles_and_derivatives	Tryptamines_and_derivatives	12507.5	16177.4	14448.2	12375.5	14164.4	14985.4	17389	18991.9	14238.2	16744.6	16642.7	16412.7	14505	14704.6	14581.7
M299T306_pos	299.043	305.708	N-(3,4-Dichlorophenyl)-N'-[2-(1H-imidazol-4-yl)ethyl]urea	[M+H]+	0.911			Benzenoids	Benzene_and_substituted_derivatives	N_phenylureas	10659.3	9878.23	8130.07	10115	10399.8	12536.2	18396	4391.93	12052.7	22920.8	21177.2	22861.9	11306.5	10763.9	10782
M159T255_pos	159.091	255.107	N-(4-Chlorobenzoyl)tryptophan	[M+H-C8H5ClO3]+	0.9713			Benzenoids	Benzene_and_substituted_derivatives	Benzoic_acids_and_derivatives	23259.6	28664.2	29758.2	27079.5	26791.8	28783.4	30685.1	33484.3	26177.1	27305.1	29881.2	26448	25361.1	26596.7	26586.1
M241T295_pos	241.079	295.086	N-(4-Chlorophenyl)-4-morpholinecarboxamide	[M+H]+	0.8038			Benzenoids	Benzene_and_substituted_derivatives	N_phenylureas	55597.9	86176.3	61182.5	53661	63903.8	60418.6	31061.4	28040.3	27459.6	28873.1	33584.4	35539.9	47114.9	48078.2	48149.6
M262T346_2_pos	262.077	345.915	N-(4-Chlorophenyl)-N'-(5-methyl-2-pyridinyl)urea	[M+H]+	0.8134			Benzenoids	Benzene_and_substituted_derivatives	N_phenylureas	21932.7	11210	8207.58	19596.7	10247.3	34995.2	9435.94	18305.9	4346.22	15192.1	38455.4	31248.9	17275.6	16672.8	16622.2
M470T274_pos	470.183	274.363	N-(4-Hydroxybenzoyl)valyl-N-(2-carboxy-6-hydroxyphenyl)prolinamide	[M+H]+	0.9616			Organic_acids_and_derivatives	Carboxylic_acids_and_derivatives	Amino_acids__peptides__and_analogues	25112.1	18969.7	27539.4	28778.6	27741.5	19674.8	29344.3	28953.3	27244.4	26152.2	26684.1	23651	26628.8	26590.6	23387.3
M754T168_pos	753.585	168.248	N-(Octadecanoyl)sphing-4-enine-1-phosphocholine	[M+Na]+	0.9827	HMDB0001348	C00550	Lipids_and_lipid_like_molecules	Sphingolipids	Phosphosphingolipids	53863	80154.9	106957	99175	102943	98803.2	112796	104424	129687	80493.5	68525.1	92677.9	97547.3	99991.7	97547.2
M110T417_pos	110.07	417.469	N-.alpha.-(tert-Butoxycarbonyl)-L-histidine	[M+H-C6H10O4]+	0.9576			Organic_acids_and_derivatives	Carboxylic_acids_and_derivatives	Amino_acids__peptides__and_analogues	62362.5	69042.6	52583	40623.6	46093.8	49435.4	52977	52635.6	50832.6	50578	49769.3	51243.2	50629.9	51687	50807
M352T91_pos	352.25	91.3915	N-3-Oxohexadec-11Z-enoyl-L-homoserine lactone	[M+H]+	0.9924			Organic_acids_and_derivatives	Carboxylic_acids_and_derivatives	Amino_acids__peptides__and_analogues	38066.9	25198.9	23158.7	46778.5	11063	31345.9	25462.7	35980.7	19685	41332	38624.4	51457.4	32951.6	32306	32963.9
M305T438_pos	305.098	437.538	N-Acetyl-Asp-Glu	[M+H]+	0.9324	HMDB0001067	C12270	Organic_acids_and_derivatives	Carboxylic_acids_and_derivatives	Amino_acids__peptides__and_analogues	5939.72	6492.96	7304.53	6352.8	5730.63	6341.24	5156.07	4092.92	4195.03	5592.43	4381.25	4250.5	5575.1	5755.19	5753.59
M284T442_pos	284.052	442.499	N-Acetyl-D-galactosamine-6-phosphate	[M+H-H2O]+	0.7941			Organic_oxygen_compounds	Organooxygen_compounds	Carbohydrates_and_carbohydrate_conjugates	38143.7	32444	41147.5	33927.2	36418.6	33838.3	37316.8	35078.1	37570.9	32663.1	34875.3	35680.9	35050.8	34898.8	34657.4
M204T426_pos	204.086	425.615	N-Acetyl-D-glucosamine	[M+H-H2O]+	0.9756	HMDB0000215	C00140	Organic_oxygen_compounds	Organooxygen_compounds	Carbohydrates_and_carbohydrate_conjugates	212561	191210	215937	215287	200290	194096	183988	175140	175065	191493	178874	168888	188281	188267	185629
M366T429_pos	366.137	429.334	N-Acetyl-D-lactosamine	[M+H-H2O]+	0.8067	HMDB0006583	C00611	Lipids_and_lipid_like_molecules	Fatty_Acyls	Fatty_acyl_glycosides	11793.7	7299.41	11886.9	12280.6	11113.6	10135.6	14376.1	8421.02	7202.27	11433.9	14456.7	11332.9	11715.8	10931	11749.4
M192T200_pos	192.068	199.84	N-Acetyl-L-methionine	[M+H]+	0.9669	HMDB0011745	C02712	Organic_acids_and_derivatives	Carboxylic_acids_and_derivatives	Amino_acids__peptides__and_analogues	18926.9	16014.6	16775.9	13876.5	16537.2	18192	18843.2	15358.6	14008.2	16970.6	14161.4	13941	17147.9	17147.8	16978.3
M314T175_pos	314.177	174.651	N-Acetylleucylalanylserine	[M+H-H2O]+	0.8279			Organic_acids_and_derivatives	Carboxylic_acids_and_derivatives	Amino_acids__peptides__and_analogues	30984.1	34278.4	13905.9	15824.6	32839.9	31508.9	26026.8	43325.7	28868.3	29859.7	30678.9	26936	29023.6	30719.9	29153.5
M324T50_2_pos	324.289	50.15	N-Acetylsphingosine	[M+H-H2O]+	0.9899			Lipids_and_lipid_like_molecules	Sphingolipids	Ceramides	41683.7	44171.5	35013.2	31112	38465.8	38114.2	52761.3	62250.4	46114.9	61863.5	62927	56249.6	50378	50055.4	50053.7
M370T74_pos	370.276	73.575	N-Arachidonylmaleimide	[M+H]+	0.8833			Organoheterocyclic_compounds	Pyrrolidines	Pyrrolidones	103978	101163	84788.3	71062	78702.3	82882.9	86914.7	100433	58209.2	88393.9	90837.1	84302.5	90030.3	91771.6	91770.3
M119T33_pos	119.084	33.203	N-Ethyl-2,4,6-trimethylbenzenesulfonamide	[M+H-C2H7NO2S]+	0.9602			Benzenoids	Benzene_and_substituted_derivatives	Benzenesulfonamides	9710.85	8017.22	198036	11210.1	209240	109746	83122.4	115888	12745.1	167578	99681.8	145230	83910.4	42623.7	83638.9
M264T185_pos	264.268	184.966	N-Hexanoylsphingosine	[M+H-C6H14O3]+	0.9711	HMDB0001934	C00745	Lipids_and_lipid_like_molecules	Sphingolipids	Ceramides	2741.36	11136.9	15045.7	14312.9	14222.8	10379.8	4957.3	7172.74	24595.9	10754.3	2448.83	7729.41	11532.1	9488.39	11513.1
M648T177_pos	647.51	176.552	N-Lauroyl-D-erythro-sphingosylphosphorylcholine	[M+H]+	0.9973	HMDB0012096	C00550	Lipids_and_lipid_like_molecules	Sphingolipids	Phosphosphingolipids	167863	166534	213114	218639	224880	184926	172504	132070	163662	135126	159182	150201	171166	171829	171824
M191T365_pos	191.04	365.353	N-Methyl-L-asparagine	[M+2Na-H]+	0.9412			Organic_acids_and_derivatives	Carboxylic_acids_and_derivatives	Amino_acids__peptides__and_analogues	762271	947243	750376	711245	710728	773649	766829	887796	681055	795594	792441	755289	775002	775004	767636
M513T32_pos	512.502	31.903	N-Myristoylsphinganine	[M+H]+	0.9464	HMDB0011759		Lipids_and_lipid_like_molecules	Sphingolipids	Ceramides	1.17278e+06	1.09471e+06	1.06376e+06	1.207e+06	709334	1.10129e+06	1.19694e+06	840841	1.17943e+06	660913	1.03517e+06	873229	1.19368e+06	1.19705e+06	1.10108e+06
M814T166_pos	813.679	166.308	N-Nervonoyl-D-erythro-sphingosylphosphorylcholine	[M+H]+	0.9917	HMDB0012107	C00550	Lipids_and_lipid_like_molecules	Sphingolipids	Phosphosphingolipids	47768.5	181635	266280	275572	222335	168866	73019.3	50934.2	661833	17712.2	56065.4	138605	187383	187383	185300
M730T170_pos	729.588	169.572	N-Oleoyl-D-erythro-sphingosylphosphorylcholine	[M+H]+	0.9784	HMDB0012101		Lipids_and_lipid_like_molecules	Sphingolipids	Phosphosphingolipids	836827	1.30555e+06	1.53562e+06	1.59569e+06	1.57928e+06	1.60477e+06	1.13865e+06	943826	1.26209e+06	962042	851882	948370	1.16167e+06	1.14989e+06	1.16165e+06
M256T33_pos	256.263	33.214	N-Palmitoyl-D-sphingosine	[M+H-C18H34O2]+	0.9964	HMDB0004949	C00195	Lipids_and_lipid_like_molecules	Sphingolipids	Ceramides	1.9426e+06	2.49083e+06	2.10084e+06	1.87348e+06	2.55862e+06	2.09089e+06	2.20806e+06	2.23659e+06	2.2088e+06	2.74372e+06	2.09302e+06	2.16671e+06	2.05257e+06	2.04034e+06	2.05256e+06
M319T446_pos	319.161	446.173	N-Phenylacetyl-L-prolylglycine ethyl ester	[M+H]+	0.9126			Organic_acids_and_derivatives	Carboxylic_acids_and_derivatives	Amino_acids__peptides__and_analogues	6179.47	18888.7	12833.2	15329.1	7082.58	14479.2	16469.9	25743.2	17476.8	13699.1	10106.1	11216.7	11055.5	12183.9	11008.3
M581T457_pos	581.249	457.413	N-[3-(1H-Imidazol-1-yl)propyl]-N'-(3-methoxyphenyl)thiourea	[2M+H]+	0.743			Benzenoids	Benzene_and_substituted_derivatives	N_phenylthioureas	1421.13	1129.09	1719.38	1669.6	1401.86	1466.86	1014.01	1395.91	806.009	1619.58	1014.96	1365.36	1066.25	956.841	1067.36
M522T262_pos	522.176	261.97	N-[4,5-dihydroxy-2-[[4-[hydroxy(phenyl)methyl]-5-oxo-3-phenyl-2h-furan-2-yl]oxy]-6-(methoxymethyl)oxan-3-yl]acetamide	[M+Na]+	0.9661			Organic_oxygen_compounds	Organooxygen_compounds	Carbohydrates_and_carbohydrate_conjugates	9422.03	9560.32	12758.9	10150.1	9814.47	11177.9	11041.6	10440.5	9401.09	10669.7	8367.62	10625.7	10591.3	10536	10734.6
M465T255_pos	465.167	255.148	N-acetylglucosamine	[2M+Na]+	0.9911	HMDB0000215	C00140	Organic_oxygen_compounds	Organooxygen_compounds	Carbohydrates_and_carbohydrate_conjugates	3417.55	1138.17	3480.5	3352.75	4329.51	3143.27	3827.19	3578.16	3905.62	3529.95	3404.21	3363.17	3450.18	2924.45	2946.98
M634T255_pos	634.182	255.107	N-tert-Butoxycarbonyl-O-triisopropylsilyl-3-iodothyronamine	[M+Na]+	0.71			Benzenoids	Benzene_and_substituted_derivatives	Diphenylethers	2099.51	3692.45	2832.12	2421.14	3624.24	2311.04	5533.17	7072.88	3701.06	3575.03	3774.21	3885.23	3519.46	3542.92	3394.21
M315T309_pos	315.017	308.57	N4-(3-Bromophenyl)quinazoline-4,6-diamine	[M+H]+	0.8165			Organoheterocyclic_compounds	Diazanaphthalenes	Benzodiazines	5440.56	9130.84	5646.29	6317.89	5538.66	8742.16	104924	264220	24201.5	222931	230012	90503.1	19023.8	17973.7	18041
M399T189_pos	399.266	188.833	N5-(1-Imino-3-butenyl)-L-ornithine	[2M+H]+	0.9874			Organic_acids_and_derivatives	Carboxylic_acids_and_derivatives	Amino_acids__peptides__and_analogues	270279	336125	263236	262990	277226	298001	352387	394550	331298	422436	417859	429118	341541	339200	339235
M277T190_pos	277.117	190.008	N5-Carbamoyl-N2-(phenylacetyl)ornithine	[M+H-NH3]+	0.784			Organic_acids_and_derivatives	Carboxylic_acids_and_derivatives	Amino_acids__peptides__and_analogues	13284.7	11039.3	13319.5	9780.79	13329	9207.97	13727.1	14816.1	13290.1	12633.3	14433.4	13622.8	12992.2	12974.7	12185.8
M664T427_pos	664.115	426.881	NAD+	[M]+	0.9013	HMDB0000902	C00003	Nucleosides__nucleotides__and_analogues	(5'_>5')_dinucleotides	unknown	2.38397e+06	2.63065e+06	2.59659e+06	2.56391e+06	2.42585e+06	2.50463e+06	4.20008e+06	4.01632e+06	3.53096e+06	3.9532e+06	4.06548e+06	3.54546e+06	3.13136e+06	3.13129e+06	3.11933e+06
M711T142_2_pos	711.437	141.585	NCGC00347708-02	[M+H]+	0.9014			Lipids_and_lipid_like_molecules	Steroids_and_steroid_derivatives	Steroidal_glycosides	10266.4	10736.1	9404.29	6856.82	8708.7	11751.7	16095	7351.07	17822.8	8230.76	21461.6	19845.2	12622.2	11962.9	14473.1
M571T307_pos	571.166	306.807	NCGC00385221-01	[M+Na]+	0.9896			Phenylpropanoids_and_polyketides	Cinnamic_acids_and_derivatives	Hydroxycinnamic_acids_and_derivatives	320.943	254.176	405.93	944.619	1121.3	331.526	8586.51	5407.77	2419.84	6091.65	5264.54	5366.26	1122.58	1010.24	933.773
M203T517_pos	203.15	516.716	NG,NG-Dimethyl-L-arginine	[M+H]+	0.984	HMDB0001539	C03626	Organic_acids_and_derivatives	Carboxylic_acids_and_derivatives	Amino_acids__peptides__and_analogues	1.16274e+06	1.09332e+06	1.14538e+06	1.08626e+06	1.09876e+06	1.16744e+06	1.15204e+06	1.18194e+06	1.13169e+06	1.0626e+06	1.14051e+06	1.14544e+06	1.16177e+06	1.13735e+06	1.16234e+06
M568T262_pos	568.309	261.986	Nelfinavir	[M+H]+	0.9754	HMDB0014365	C07257	Organic_acids_and_derivatives	Carboxylic_acids_and_derivatives	Amino_acids__peptides__and_analogues	4564.53	7283.24	3590.76	6543.93	6147.05	7516.54	9655.23	11954.9	5440.87	9243.01	9346.7	6550.09	6826.52	7254.22	7261.48
M424T209_pos	424.185	208.525	Neolinustatin	[M+H]+	0.8878	HMDB0038482	C08336	Organic_oxygen_compounds	Organooxygen_compounds	Carbohydrates_and_carbohydrate_conjugates	4089.32	2615.95	3966.95	3431.83	5100.83	4629.12	7116.29	7654.15	6777.62	4544.2	6965.84	7848.75	5025.56	5600.63	5597.6
M615T402_pos	615.318	402.459	Neomycin	[M+H]+	0.9707	HMDB0015129	C01737	Organic_oxygen_compounds	Organooxygen_compounds	Carbohydrates_and_carbohydrate_conjugates	8909.45	6003.92	7314.19	6440.38	6992.76	7246.68	7420.25	8354.42	6181.11	8227.81	7656.13	5629.85	7134.59	7132.73	6997.5
M123T62_2_pos	123.055	61.767	Niacinamide	[M+H]+	0.9982	HMDB0001406	C00153	Organoheterocyclic_compounds	Pyridines_and_derivatives	Pyridinecarboxylic_acids_and_derivatives	4.2426e+06	3.71568e+06	4.06356e+06	3.47979e+06	3.71878e+06	3.62081e+06	5.98224e+06	5.93375e+06	5.66408e+06	6.56226e+06	5.85759e+06	5.83575e+06	5.0795e+06	5.07937e+06	5.15172e+06
M335T454_2_pos	335.063	454.324	Nicotinamide ribotide	[M+H]+	0.9958	HMDB0000229	C00455	Nucleosides__nucleotides__and_analogues	Pyridine_nucleotides	Nicotinamide_nucleotides	6322.85	7927.66	7064.71	6472.06	6900.2	6223.71	11831.3	12119.4	12098.6	11451.2	9436.33	10103.8	9600.61	9420.92	9423.17
M441T419_pos	441.158	419.342	Nimodipine	[M+Na]+	0.9665	HMDB0014537	C07267	Organoheterocyclic_compounds	Pyridines_and_derivatives	Hydropyridines	8753.35	4969.51	5772.5	4160.9	7487.7	5052.45	4815.23	4195.97	7403.44	5161.33	4608.62	3954.96	4602.67	4615.02	4213.16
M540T219_pos	540.254	219.024	Nintedanib	[M+H]+	0.9485			Organoheterocyclic_compounds	Indoles_and_derivatives	Indolecarboxylic_acids_and_derivatives	3497.44	4654.51	3747.01	2286.08	4163.63	3561.36	3609.84	4870.42	3327.62	3251.08	3730.97	3904.13	3366.96	3463.3	3378.97
M639T294_pos	639.302	293.975	Nocardamine	[M+K]+	0.8526						18484.8	33668.8	22490.5	22205.7	27146.3	28752.2	26314.5	28271.8	24924.8	29771.5	36257.9	34069.6	27792.8	28689.3	28657.1
M637T242_1_pos	637.266	241.514	Norethindrone 2,3,4-tri-O-acetyl-.beta.-D-glucuronide methyl ester	[M+Na]+	0.9644		C18489	Lipids_and_lipid_like_molecules	Steroids_and_steroid_derivatives	Steroidal_glycosides	3153.86	4803.57	6378.38	4552.17	7510.06	3828.05	6418.17	6370.35	6821.12	5795.7	8218.49	5112.47	3626.23	3826.69	3820.64
M592T466_pos	592.158	466.176	Norvaline, 5-phosphono-	[3M+H]+	0.7503		C13734	Organic_acids_and_derivatives	Carboxylic_acids_and_derivatives	Amino_acids__peptides__and_analogues	16917.1	14848.6	14878.2	15431.9	14408.9	14353.7	18914.7	19837.2	21324.4	25067.6	26077.7	17154.6	19526.1	20547.5	19519.2
M493T149_pos	493.014	148.871	Novaluron	[M+H]+	0.996		C18875	Benzenoids	Phenol_ethers	unknown	975228	748035	899122	922769	860406	883836	586534	684274	577116	696266	788034	667349	854021	839380	839195
M282T285_pos	282.191	284.914	Nylidrin	[M+H-H2O]+	0.802			Benzenoids	Benzene_and_substituted_derivatives	Phenylpropanes	16450.2	17040	13442.2	15516.6	15684.5	15512.4	22245.3	27656.6	23837.9	29718.2	19036.7	21627.3	20693.8	20738.1	19019.3
M130T485_pos	130.049	485.363	O-Acetyl-L-serine	[M+H-H2O]+	0.8673	HMDB0003011	C00979	Organic_acids_and_derivatives	Carboxylic_acids_and_derivatives	Amino_acids__peptides__and_analogues	14533.5	18559.2	13635.6	17643.9	16004.4	15003.8	22342.9	28674.5	17160.9	23842.5	29080.9	23152.9	22191.6	22187.9	20567
M609T208_pos	609.201	207.554	O-Core1+N	[M+Na]+	0.9807						3957.85	4456.67	1763.82	1105.24	2463.51	2932.07	6953.06	5506.6	2756.23	3212.95	6295.07	4800.85	3725.93	4104.7	4118.78
M142T224_pos	142.122	224.139	Octanoic acid, 4-[(1-oxo-7-phenylheptyl)amino]-, (4R)-	[M+H-C13H18O2]+	0.9432			Organic_acids_and_derivatives	Carboxylic_acids_and_derivatives	Amino_acids__peptides__and_analogues	75091.4	79557.3	65291.6	64412.6	65988.4	69065.1	66761.2	62318.2	47238.8	65518.8	66022.9	57810.4	66165.1	66159.8	65820.7
M288T200_pos	288.216	199.614	Octanoylcarnitine	[M+H]+	0.9734	HMDB0000791	C02838	Lipids_and_lipid_like_molecules	Fatty_Acyls	Fatty_acid_esters	24338.6	22356.6	30650.7	31330.8	21470.2	33446.7	3739.13	2090.14	2834.97	3205.54	5027.8	3747.34	14750.1	14971.1	14971.1
M519T441_pos	519.251	441.454	Okaramine R	[M+H-H2O]+	0.9871			Organic_acids_and_derivatives	Carboxylic_acids_and_derivatives	Amino_acids__peptides__and_analogues	15825.6	12833.3	19952.8	10188.7	16406.7	13453.9	16393.7	16754.1	11127.4	13742.4	12885.4	12261.4	13613.9	13459.7	13458.7
M282T33_pos	282.28	33.1975	Oleamide	[M+H]+	0.9336	HMDB0002117	C19670	Lipids_and_lipid_like_molecules	Fatty_Acyls	Fatty_amides	2.38616e+07	3.47599e+07	2.58342e+07	2.01768e+07	3.54544e+07	2.80224e+07	2.45373e+07	2.16122e+07	2.82608e+07	2.92786e+07	3.27861e+07	3.88078e+07	2.81795e+07	2.81813e+07	2.92882e+07
M426T162_2_pos	426.357	161.792	Oleoyl-L-carnitine	[M+H]+	0.9992	HMDB0005065		Lipids_and_lipid_like_molecules	Fatty_Acyls	Fatty_acid_esters	2.96554e+06	2.56096e+06	3.47652e+06	3.34584e+06	2.81858e+06	3.75716e+06	450123	380568	347354	446243	348575	274778	1.79415e+06	1.79423e+06	1.78499e+06
M1032T337_pos	1032.36	337.253	Oleoyl-coa	[M+H]+	0.9789	HMDB0001322	C00510	Lipids_and_lipid_like_molecules	Fatty_Acyls	Fatty_acyl_thioesters	99548.2	101883	95348.5	97854.3	99413.1	94166	71728.5	54546.8	59104.5	63059.9	76108.5	63991.2	79031.7	80467.3	80473.5
M478T51_pos	478.362	51.485	Oleyloxyethylphosphorylcholine	[M+H]+	0.7559			Organic_nitrogen_compounds	Organonitrogen_compounds	Quaternary_ammonium_salts	38834.5	33018.6	37482	34828.9	33963.8	35811.7	33739.9	34465.5	28962.8	34038.9	36679.4	32707.8	30977.1	32249.4	32243
M769T48_pos	769.496	48.4315	Oligomycin B	[M+H-2H2O]+	0.9291		C11312	Phenylpropanoids_and_polyketides	Macrolides_and_analogues	unknown	63402.1	69133.5	43496.8	50532.8	40667.5	47868.6	77243.4	74062.5	54004.4	85083.4	79507	78929	59346	58120.3	58121.3
M798T48_pos	797.527	48.178	Oligomycin C	[M+Na]+	0.9556		C11313	Phenylpropanoids_and_polyketides	Macrolides_and_analogues	unknown	157160	277507	155051	156232	136640	158278	175905	134524	144728	147213	178164	235957	144887	144908	146968
M529T251_pos	529.368	250.773	Oxymatrine	[2M+H]+	0.9952		C10749	Alkaloids_and_derivatives	Lupin_alkaloids	Matrine_alkaloids	3275.1	4155.15	4329.8	3573.29	4389.8	3659.97	6437.77	6310.09	5445.71	5258	6717.66	5130.47	4316.67	4424.94	4423.99
M704T172_pos	703.575	172.112	Palmitoyl sphingomyelin	[M+H]+	0.9445	HMDB0061712		Lipids_and_lipid_like_molecules	Sphingolipids	Phosphosphingolipids	1.74456e+07	4.2114e+07	5.47174e+07	5.42691e+07	5.20741e+07	5.03616e+07	4.16071e+07	2.93164e+07	4.24293e+07	3.2779e+07	2.17161e+07	3.19857e+07	3.89065e+07	3.97375e+07	3.89134e+07
M400T38_pos	400.34	38.275	Palmitoyl-L-carnitine	[M+H]+	0.9974	HMDB0000222	C02990	Lipids_and_lipid_like_molecules	Fatty_Acyls	Fatty_acid_esters	145038	139617	138988	130019	100660	163594	26339.7	27592.9	18566.9	53472.7	44558.4	20184.2	78619.3	78714.3	85206
M422T168_pos	422.332	168.251	Palmitoylcarnitine	[M+Na]+	0.9876		C02990	Lipids_and_lipid_like_molecules	Fatty_Acyls	Fatty_acid_esters	36548.5	34081.9	35893.8	47210.5	35805.2	52933.5	39450.7	30164.2	19293.3	21068	36790.9	23827.2	33392.3	35069.3	35104.2
M593T410_pos	593.214	410.081	Pantethine	[M+K]+	0.9841	HMDB0003828	C12661	Organic_acids_and_derivatives	Carboxylic_acids_and_derivatives	Amino_acids__peptides__and_analogues	19983.8	17653.1	24243.6	24715.4	28000.2	24166.3	28275.4	30492.2	27652.6	33197.3	28355.5	26172.7	25834.1	25065.2	24994.3
M228T125_pos	228.268	125.287	Pentadecylamine	[M+H]+	0.9818			Organic_nitrogen_compounds	Organonitrogen_compounds	Amines	16243.6	16858.3	13395.6	15545.9	14285.7	14149.6	18468.2	18582.1	12571.3	20187.1	18777.8	18242.4	17641	17698.9	17640.7
M462T167_pos	462.369	166.991	Perifosine	[M+H]+	0.9337			Organic_acids_and_derivatives	Organic_phosphoric_acids_and_derivatives	Phosphate_esters	13825.6	7682.16	12187.2	11351.5	12121.7	13006.1	19244.4	20882.4	17350.9	16666.7	22154.8	18738.7	16113	15798.9	15801.7
M294T257_2_pos	294.144	256.504	Phe-Gln	[M+H]+	0.7538			Organic_acids_and_derivatives	Carboxylic_acids_and_derivatives	Amino_acids__peptides__and_analogues	5295.04	5232.1	5155.52	4440.51	7264.99	5106.13	6459.2	5528.17	6325.44	6276.46	6772.18	6932.4	6049.98	6200.74	6202.63
M263T234_pos	263.14	234.364	Phe-Pro	[M+H]+	0.7375	HMDB0011177		Organic_acids_and_derivatives	Carboxylic_acids_and_derivatives	Amino_acids__peptides__and_analogues	20728.1	16769.5	16869	17074.3	18499.3	16958	16371.4	16773.8	15327.7	17171.1	14941.5	15932.6	17305.4	18639.6	17314.7
M253T241_pos	253.118	240.77	Phe-Ser	[M+H]+	0.9886			Organic_acids_and_derivatives	Carboxylic_acids_and_derivatives	Amino_acids__peptides__and_analogues	13586.9	6744.13	6515.61	13398.1	14337.6	5594.84	5221.44	14367.9	15185.5	10028.2	16003	16478.5	12436.2	10625	12416.8
M267T212_pos	267.133	212.487	Phe-Thr	[M+H]+	0.9642			Organic_acids_and_derivatives	Carboxylic_acids_and_derivatives	Amino_acids__peptides__and_analogues	4165.57	4381.81	4806.46	3320.55	4824.67	4195.47	3813.7	4568.51	4396.24	4450.35	4354.44	4037.86	4288.22	4249.19	4248.76
M265T191_pos	265.154	190.687	Phe-Val	[M+H]+	0.9575			Organic_acids_and_derivatives	Carboxylic_acids_and_derivatives	Amino_acids__peptides__and_analogues	13048.7	7059.27	8950.1	7301.58	12613.2	7540.97	13935.9	18975.5	13255.2	22650.6	20796.1	16330.9	13486.2	12957.4	13248.3
M103T256_pos	103.054	256.357	Phenylacetaldehyde	[M+H-H2O]+	0.9444	HMDB0006236	C00601	Benzenoids	Benzene_and_substituted_derivatives	Phenylacetaldehydes	138915	142198	142489	113575	134485	134482	157758	166306	139201	155310	145544	142458	141545	143806	143821
M593T476_pos	593.286	475.566	Pheophorbide a	[M+H]+	0.9771		C18021	Organoheterocyclic_compounds	Tetrapyrroles_and_derivatives	Chlorins	3223.41	4858	3968.65	3217.82	4023.47	7164.18	3947.46	4398.46	1091.03	1515.86	1121.29	1099.42	3539.69	3536.67	3659.04
M658T438_pos	658.276	438.041	Phomopsin A	[M+H-C4H5NO4]+	0.876	HMDB0030447	C19955	Organic_acids_and_derivatives	Carboxylic_acids_and_derivatives	Amino_acids__peptides__and_analogues	7293.76	4363.67	5932.27	5881.31	7774.67	5403.93	8476.61	4844.47	5312.36	5571.4	3807.22	5007.65	6127.49	5347.9	5321.73
M212T433_pos	212.042	433.087	Phosphocreatine	[M+H]+	0.9811	HMDB0001511	C02305	Organic_acids_and_derivatives	Carboxylic_acids_and_derivatives	Amino_acids__peptides__and_analogues	24115.8	37051.2	34991	34751.2	31984.7	30945.8	13357	15551.3	16093.7	26506.8	15564.4	14855.5	22712.1	22710.5	22047.3
M318T61_pos	318.3	61.103	Phytosphingosine	[M+H]+	0.7037	HMDB0004610	C12144	Organic_nitrogen_compounds	Organonitrogen_compounds	Amines	3.28803e+06	3.23661e+06	4.34412e+06	3.18586e+06	4.71528e+06	5.73514e+06	3.04423e+06	3.79057e+06	4.13179e+06	4.5041e+06	4.32645e+06	4.31485e+06	4.09883e+06	4.14038e+06	4.09883e+06
M495T266_pos	495.236	266.325	Planaic acid	[M+Na]+	0.7193						6388.15	8415.71	10682.3	7951.09	7457.33	8193.83	10682.3	11340.3	8265.43	10376.5	12784.9	10362.2	8948.41	8951.53	8724.96
M464T279_pos	464.178	278.713	Platensimycin	[M+Na]+	0.8132		C20132	Benzenoids	Benzene_and_substituted_derivatives	Benzoic_acids_and_derivatives	2957.35	3606.55	2984.73	2248.7	2904.89	3046.11	2399.19	1081.23	2739.79	4320.18	1725.29	3486.49	3221.98	3073.65	3088.71
M437T403_pos	437.123	403.448	Podofilox	[M+Na]+	0.8756	HMDB0015310	C10874	Lignans__neolignans_and_related_compounds	Lignan_lactones	Podophyllotoxins	2695.17	2341.56	2510.79	2461.06	1770.19	1854.34	3376.1	3127.98	3602.94	4641.54	3788.11	4217.24	3314.57	3168.61	3333.1
M245T406_pos	245.112	406.371	Pro-Glu	[M+H]+	0.9991			Organic_acids_and_derivatives	Carboxylic_acids_and_derivatives	Amino_acids__peptides__and_analogues	18800.4	13831.5	19366.4	17168.3	19939.8	17177.8	21690.7	17883.1	19543.7	20409.6	18619.4	18126.7	19416.8	19033.7	19025.5
M270T426_pos	270.144	426.242	Pro-Gly-Pro	[M+H]+	0.8335			Organic_acids_and_derivatives	Carboxylic_acids_and_derivatives	Amino_acids__peptides__and_analogues	19485.6	10217.9	14609.6	15703.1	14593.1	14462.3	18366.9	18772.5	19220.8	17569.5	15137.1	21487.4	16172.1	16171.7	16417
M229T299_pos	229.154	298.856	Pro-Leu	[M+H]+	0.7696			Organic_acids_and_derivatives	Carboxylic_acids_and_derivatives	Amino_acids__peptides__and_analogues	84547.5	104603	90117.8	86941.6	88383.2	94646.9	126840	104668	132051	126359	128144	132566	116054	115542	116054
M213T448_pos	213.122	448.445	Pro-Pro	[M+H]+	0.997			Organic_acids_and_derivatives	Carboxylic_acids_and_derivatives	Amino_acids__peptides__and_analogues	31022	18586.1	25869.4	23603	29267.7	23960.4	18793.1	15758.8	19607.6	11056.4	17521.5	15008.6	18323.8	18978.2	18972.6
M302T125_pos	302.305	125.373	Pro-Trp	[M+H]+	0.9415	HMDB0000269	C00836	Organic_nitrogen_compounds	Organonitrogen_compounds	Amines	121414	368578	406740	328154	363948	387389	229032	210812	185637	205204	144503	172473	268531	263719	269750
M229T426_pos	229.118	426.238	Pro-hyp	[M+H]+	0.9982	HMDB0006695		Organic_acids_and_derivatives	Carboxylic_acids_and_derivatives	Amino_acids__peptides__and_analogues	191984	219180	183460	189715	185362	232720	247456	312365	240184	294418	270754	265850	243089	243133	239142
M497T405_pos	497.102	404.565	Propanoic acid, 3-[[[4-[4-[[[1-(2-chlorophenyl)ethoxy]carbonyl]amino]-3- methyl-5-isoxazolyl]phenyl]methyl]thio]-	[M+Na]+	0.7174			Benzenoids	Benzene_and_substituted_derivatives	Benzyloxycarbonyls	1209.38	2692.42	2158.74	1025.59	928.814	2153.31	1571.35	4283.38	2074.81	3228.76	4500.06	5384.66	3399.98	3400.73	2684.56
M745T369_2_pos	745.418	369.191	Prosapogenin A	[M+Na]+	0.9486	HMDB0029312		Lipids_and_lipid_like_molecules	Steroids_and_steroid_derivatives	Steroidal_glycosides	21348.2	14583.3	17498.5	14652.1	17769.9	17778.3	28382.1	40440.4	44318.8	31895.4	23627.5	36767.8	26514.8	26141.8	26135.6
M563T191_1_pos	563.263	190.687	Protoporphyrin IX	[M+H]+	0.9962	HMDB0000241	C02191	Organoheterocyclic_compounds	Tetrapyrroles_and_derivatives	Porphyrins	74335.4	80838.5	78568.4	79744.6	85510.3	83574	133354	107143	102618	89040.7	112940	108600	88017.1	89094.6	88015
M591T274_pos	591.304	273.772	Protoporphyrin IX dimethyl ester	[M+H]+	0.9865	HMDB0000810		Organoheterocyclic_compounds	Tetrapyrroles_and_derivatives	Porphyrins	6116.85	6548.81	6425.02	5216.96	4505.94	4888.45	6806.85	7145.91	7316.89	6410.71	5240.21	4421.48	8323.52	8627.11	8327.73
M484T157_pos	484.319	157.297	Psychosine	[M+Na]+	0.7948	HMDB0000648	C01747	Lipids_and_lipid_like_molecules	Sphingolipids	Glycosphingolipids	47432.8	37793.1	41882.9	36228.6	43930.4	41618.4	61985.8	57392.7	41497.7	56646.1	45830.2	49752.6	49407	49417.3	47962.3
M443T155_pos	443.275	155.362	Pterasterone	[M+H-3H2O]+	0.8079			Lipids_and_lipid_like_molecules	Steroids_and_steroid_derivatives	Bile_acids__alcohols_and_derivatives	7424.74	5100.86	1578.19	7819.54	1741.93	2548.22	6451.48	6549.1	3888.01	4537.31	7170.81	5761.2	5328.7	5333.52	5748.55
M379T392_pos	379.119	391.851	Pyridate	[M+H]+	0.9751		C18803	Organoheterocyclic_compounds	Diazines	Pyridazines_and_derivatives	907.528	8245.77	2541.04	2234.65	2900.9	5556.51	5935.9	5231.12	3262.08	10566.7	7513.82	4062.4	3046.76	2826.23	2813.18
M80T62_pos	80.0491	61.792	Pyridine	[M+H]+	0.9699	HMDB0000926	C00747	Organoheterocyclic_compounds	Pyridines_and_derivatives	unknown	154358	137853	147698	124983	129848	131864	206007	214699	200347	238203	210185	207371	180574	180832	180832
M170T112_2_pos	170.081	111.557	Pyridoxine	[M+H]+	0.9985	HMDB0000239	C00314	Organoheterocyclic_compounds	Pyridines_and_derivatives	Pyridoxines	909781	1.03072e+06	817560	799078	769009	956604	1.2295e+06	1.55684e+06	1.00016e+06	1.42938e+06	1.41331e+06	1.30223e+06	1.08919e+06	1.09434e+06	1.08912e+06
M584T73_pos	584.26	72.5445	Pyripyropene A	[M+H]+	0.8261			Lipids_and_lipid_like_molecules	Steroids_and_steroid_derivatives	Hydroxysteroids	536.975	807.403	561.693	559.034	1971.87	470.754	3784.51	8879.09	1189.38	12365.9	8842.93	6787.34	1889.63	1885.06	1783.87
M387T432_pos	387.189	432.376	PyroGlu-Glu-Lys	[M+H]+	0.9349			Organic_acids_and_derivatives	Carboxylic_acids_and_derivatives	Amino_acids__peptides__and_analogues	29311.4	26110.4	28430.5	26155.3	29489.8	38366.7	29895.7	51858.1	27793.8	54497.8	29454.5	28439	28952.3	28789.3	28790.9
M277T210_pos	277.118	209.765	PyroGlu-Phe	[M+H]+	0.9465			Organic_acids_and_derivatives	Carboxylic_acids_and_derivatives	Amino_acids__peptides__and_analogues	18725.3	21508.8	21742.3	20815.5	22055.2	21744	28956.3	29429	26963.1	27957	27641.3	28627.6	22978.4	22980.8	23199.3
M227T284_pos	227.102	284.391	PyroGlu-Pro	[M+H]+	0.9743			Organic_acids_and_derivatives	Carboxylic_acids_and_derivatives	Amino_acids__peptides__and_analogues	5226.81	5978.23	5851.81	5416.68	5316.15	6713.8	9304	10046.8	8627.86	10026.7	9814.53	8466.01	6674.01	6695.79	6986.93
M293T250_pos	293.112	250.08	PyroGlu-Tyr	[M+H]+	0.9111			Organic_acids_and_derivatives	Carboxylic_acids_and_derivatives	Amino_acids__peptides__and_analogues	7640.58	8969.1	9813.82	8350.1	8972.34	6440.67	10684.2	9938.5	9570.17	10410.6	10741.3	9873.42	9033.15	9148.38	8853.02
M187T306_pos	187.07	306.495	Pyroglutamylglycine	[M+H]+	0.8564			Organic_acids_and_derivatives	Carboxylic_acids_and_derivatives	Amino_acids__peptides__and_analogues	4371.44	3846.42	5683.21	5222.23	4316.67	3708.4	3714.33	3072.61	4689.14	3072.19	3756.29	3879.84	4944.08	5019.15	5019.48
M550T181_pos	550.384	181.041	Pyrrolidinium, 1-[(7R)-7-(acetyloxy)-4-hydroxy-4-oxido-3,5,9-trioxa-4-phosphapentacos-1-yl]-1-methyl-, inner salt	[M+H]+	0.9472			Lipids_and_lipid_like_molecules	Glycerophospholipids	unknown	178526	173188	194962	228484	193868	199974	273261	286354	304018	275886	315784	285525	241727	242507	242509
M410T240_pos	410.235	239.901	Ranolazine	[M+H-H2O]+	0.964	HMDB0014388		Benzenoids	Phenol_ethers	Anisoles	5646.84	7569.89	2692.93	3737.32	3872.81	3435.12	5879.53	6290.25	4835.38	4524.83	8234.19	9026.75	4423.99	4752.38	4755.88
M401T400_2_pos	401.213	399.601	Reserpic acid	[M+H]+	0.9542						14554.6	13011.3	16726.3	13341.9	13999.3	14025.8	31140.2	21565.3	38574	26540	23728.6	28488.4	20025	18935.7	20011
M847T452_pos	847.422	451.839	Rifabutin	[M+H]+	0.98	HMDB0014753	C07235	Phenylpropanoids_and_polyketides	Macrolactams	unknown	14259.6	8627.92	11259.8	10245.8	10226.5	10579.2	11234.2	16574.1	10157	12284.4	8955.29	11122.9	10426.6	10426.4	10339.7
M869T199_pos	869.453	198.524	Rifabutin (mycobutin)	[M+Na]+	0.7369						5781.53	7235.81	3646.06	3801.22	6750.21	7811.4	13136.1	7213.7	8903.75	5155.67	6308.99	8901.27	6387.4	7427.6	7252.21
M660T507_pos	660.365	506.59	Rubusoside	[M+NH4]+	0.7339			Lipids_and_lipid_like_molecules	Prenol_lipids	Terpene_glycosides	19860.9	21211.8	21541.1	17366.8	21792.9	23291.5	6530.68	8574.03	3133.62	8386.41	6448.1	4781.72	13041.6	12420.7	12207.7
M385T421_pos	385.127	420.907	S-(5'-Adenosyl)-L-homocysteine	[M+H]+	0.8814	HMDB0000939	C00021	Nucleosides__nucleotides__and_analogues	5_deoxyribonucleosides	5_deoxy_5_thionucleosides	17303.5	25345.9	21329.6	29561.4	22955.2	17831.2	27530.2	26576.3	27456.7	30378.1	23014.8	100881	20535.1	20565.6	18854.1
M399T455_pos	399.143	455.317	S-adenosylmethionine	[M+H]+	0.9956	HMDB0001185	C00019	Nucleosides__nucleotides__and_analogues	5'_deoxyribonucleosides	5'_deoxy_5'_thionucleosides	371169	416743	383890	363902	368129	433675	342067	402592	401489	371403	349042	278934	435550	417307	406315
M298T97_pos	298.097	96.628	S-methyl-5'-thioadenosine	[M+H]+	0.9998	HMDB0001173	C00170	Nucleosides__nucleotides__and_analogues	5'_deoxyribonucleosides	5'_deoxy_5'_thionucleosides	1.01066e+07	7.9588e+06	8.87439e+06	6.88092e+06	8.85056e+06	9.55999e+06	9.9729e+06	1.2777e+07	6.32547e+06	1.0247e+07	1.05007e+07	9.86279e+06	9.58681e+06	9.2216e+06	9.58774e+06
M733T176_pos	733.487	175.911	Salinomycin	[M+H-H2O]+	0.9121		C15690	Lipids_and_lipid_like_molecules	Prenol_lipids	Terpene_glycosides	79116.1	103478	44699.3	57995.4	39620.3	51811.4	33373.9	36719.5	33109.6	45623.9	37704.5	38144.9	41712.3	42126.3	35917.9
M90T250_pos	90.0545	250.232	Sarcosine	[M+H]+	0.9981	HMDB0000271	C00213	Organic_acids_and_derivatives	Carboxylic_acids_and_derivatives	Amino_acids__peptides__and_analogues	3320.19	2587.77	2767.04	2503.2	2657.69	2735.22	2835.36	2958.78	2628.78	2713.38	2510.07	2169.04	2539.61	2502.78	2539.41
M775T303_pos	775.228	302.844	Scrovalentinoside	[M+Na]+	0.8056			Phenylpropanoids_and_polyketides	Cinnamic_acids_and_derivatives	Cinnamic_acid_esters	9569.22	19974.6	9305.86	10427.9	10941.3	15826.9	5521.27	192.316	20700.7	83.6954	748.742	11096	20966.3	21892.6	20969.7
M843T155_pos	842.515	155.377	Scytophycin b	[M+Na]+	0.7893			Lipids_and_lipid_like_molecules	Prenol_lipids	Terpene_lactones	16667	16207.3	11160.4	7427.23	5679.46	8321.78	12927.5	16625.5	9931.37	17384.2	15861.8	13640.9	11252.4	11376.7	12071.9
M829T291_pos	828.514	290.757	Scytophycin c	[M+Na]+	0.8992		C16865	Lipids_and_lipid_like_molecules	Prenol_lipids	Terpene_lactones	161596	169644	103995	169641	58826.6	83100.2	44989.6	117340	51613.6	113559	130317	95915.8	115425	97486.9	115298
M399T97_pos	399.325	96.65	Secalciferol	[M+H-H2O]+	0.858	HMDB0006226	C07712	Lipids_and_lipid_like_molecules	Steroids_and_steroid_derivatives	Vitamin_D_and_derivatives	40721	46519.2	58714.2	52322.4	51970.1	52607.9	54875.8	53792.8	43424.4	73565.3	59356.4	63989.7	61756	61312.7	61313.6
M336T124_pos	336.174	124.007	Senecionine	[M+H]+	0.9576		C06176				6576.76	8318.18	7742.46	8165.55	6276.95	8965.94	11494	10721.6	7825.67	11743.8	10409.5	10351.1	9147.88	8887.41	8883.87
M703T263_2_pos	703.354	262.588	Senecionine N-oxide	[2M+H]+	0.9764		C15612	Alkaloids_and_derivatives	unknown	unknown	2652.77	9400.66	3049.07	3861.57	5964.6	5081.67	10508.2	13114.3	6767.19	5451.58	11174.2	8946.27	6602.25	6977.47	6877.48
M160T233_pos	160.075	233.374	Serotonin	[M+H-NH3]+	0.9237	HMDB0000259	C00780	Organoheterocyclic_compounds	Indoles_and_derivatives	Tryptamines_and_derivatives	10655.2	14883.9	11050.6	12602	10320.3	13522.9	15845.6	19122.5	14223.9	20502.1	18452.8	16461.1	14356.3	13750.4	13738.2
M475T446_pos	475.206	446.287	Sildenafil	[M+H]+	0.8046	HMDB0005039	C07259	Benzenoids	Benzene_and_substituted_derivatives	Benzenesulfonamides	10140.6	6305.7	5669.28	8894.31	8463.36	7404.78	26809.7	18750.2	17306.5	14668.9	15706.1	15370.9	10330.9	9572	10347.9
M238T385_pos	238.044	385.466	Sn-glycerol-3-phosphoethanolamine	[M+Na]+	0.9631	HMDB0000114	C01233	Lipids_and_lipid_like_molecules	Glycerophospholipids	Glycerophosphoethanolamines	608097	658491	664537	643003	635323	627010	282341	272144	247694	277884	282700	251296	441693	441690	440553
M380T111_pos	380.33	111.094	Solanidine	[M+H-H2O]+	0.798	HMDB0003236	C06543	Lipids_and_lipid_like_molecules	Steroids_and_steroid_derivatives	Steroidal_alkaloids	14445.6	10015.5	17857.2	13114.7	14913.8	12609.9	12923.6	14010.2	9165.5	13598.1	10489	11038.4	13661.5	13655.5	13333.5
M414T235_pos	414.331	234.82	Solasodine	[M+H]+	0.8906	HMDB0035282	C10822	Lipids_and_lipid_like_molecules	Steroids_and_steroid_derivatives	Steroidal_alkaloids	5725.32	7766.2	6310.06	6367.81	7384.62	6550.52	7835.03	7027.67	6054.49	6217.99	7835.53	6776.39	6714.05	6761.86	6714.05
M497T430_pos	497.145	429.906	Sophoraside A	[M+Na]+	0.9855			Organic_oxygen_compounds	Organooxygen_compounds	Carbohydrates_and_carbohydrate_conjugates	3999	8992.04	4808.5	6584.33	3499.86	6913.37	8694.64	14757.1	8037.79	12450.6	14616.7	8431.21	7109.18	7202.75	7107
M402T144_pos	402.356	144.291	Sorbitane monopalmitate - polysorbate 40 in-source fragment	[M+H]+	0.9819	HMDB0029887		Lipids_and_lipid_like_molecules	Fatty_Acyls	Fatty_acid_esters	72455.4	20665.8	15183.1	6536.37	16279.8	8071.58	18368.9	24629.8	30212.5	11640.3	63763.2	30296	26732.9	25513.7	26745.4
M843T197_pos	843.496	197.363	Spiramycin	[M+H]+	0.9626		C01754	Organic_oxygen_compounds	Organooxygen_compounds	Carbohydrates_and_carbohydrate_conjugates	20758.8	19155	17324.7	19041.1	48451.2	18337.8	19893.4	19362.9	37902.3	22567.3	13363.2	16029.1	18056.9	19495.5	19556.2
M738T45_pos	738.429	45.264	Spirosolane-15-keto-3-ol-3-O-diglycoside	[M+H]+	0.7086		C18489	Lipids_and_lipid_like_molecules	Steroids_and_steroid_derivatives	Steroidal_glycosides	39020	23837.8	23469.6	28778.3	33186.8	19753.4	35444.4	24756	21212.7	24536.2	41138.8	27101.9	27336.7	26420.8	27338.9
M883T459_pos	883.447	458.904	Spirostane -2h, + 1o, o-hex-dhex, c6h9o4	[M+H]+	0.8488			Lipids_and_lipid_like_molecules	Steroids_and_steroid_derivatives	Steroidal_glycosides	5236.59	2534.26	3519.01	2586.51	4840.36	4123.81	1424.16	1212.59	1821.03	1556.13	1315.56	1155.05	2395.58	2229.58	2197.52
M827T421_pos	827.386	421.225	Stevioside	[M+Na]+	0.7864	HMDB0034945	C09189	Lipids_and_lipid_like_molecules	Prenol_lipids	Terpene_glycosides	38621.8	35053.6	40786.6	36765.3	41515.6	39409.8	37507.8	34164.3	26836.5	30627.4	28910.1	26067.3	35854.3	35852.2	35099.2
M411T157_pos	411.356	156.679	Stigmasta-4,22-dien-3-one	[M+H]+	0.9269			Lipids_and_lipid_like_molecules	Steroids_and_steroid_derivatives	Stigmastanes_and_derivatives	13801.3	12962.3	13769.5	13972.8	14613.4	12390.2	18296	18763.4	15650.7	18146	18518.2	16121.1	15429.9	15292.2	15292.5
M365T363_pos	365.104	362.718	Sucrose	[M+Na]+	0.9962	HMDB0000258	C00089	Organic_oxygen_compounds	Organooxygen_compounds	Carbohydrates_and_carbohydrate_conjugates	430700	381359	386498	379144	365385	375656	382030	354762	316763	365776	346991	362468	362568	362548	359616
M713T382_pos	713.177	381.831	Sulindac	[2M+H]+	0.9119	HMDB0014743	C01531	Benzenoids	Indenes_and_isoindenes	unknown	29855.2	24241.1	30528.1	29680.3	29136.9	30548.5	387.782	227.006	142.163	628.72	613.4	378.687	13115.4	13076.3	13182
M635T408_pos	635.329	407.529	Sungucine	[M+H]+	0.8372						32854.2	18832.4	28346.6	24196.7	37562.3	31292.1	19805.5	15795	12782.8	22232.6	11290.9	13725	21982.5	22175.8	22175.2
M667T274_pos	667.289	274.377	Syrosingopine	[M+H]+	0.9343		C18489				13749.1	9162.41	14009.5	15015.2	15991.2	13611.1	19303.5	13178.7	7382	9319.03	13285.9	11611	12802.6	12830	11128.5
M544T460_pos	544.271	459.803	Taurochenodeoxycholic acid	[M+2Na-H]+	0.963	HMDB0000951	C05465	Lipids_and_lipid_like_molecules	Steroids_and_steroid_derivatives	Bile_acids__alcohols_and_derivatives	4378.41	1564.44	3357.97	2044.22	1901.48	2022.79	1994.6	1234.66	1349.58	2190.52	1356.6	819.738	2072.17	1923.17	2074.25
M375T389_pos	375.197	388.743	Tebufenozide	[M+Na]+	0.8057		C18526	Benzenoids	Benzene_and_substituted_derivatives	Benzoic_acids_and_derivatives	4300.47	3545.62	3519.72	3300.85	4628.94	3128.33	9110.2	11309.6	8180.62	12401.4	11091.8	11959.8	7599.07	7909.77	7595.32
M515T457_pos	515.254	457.172	Telmisartan	[M+H]+	0.9829	HMDB0015101	C07710	Benzenoids	Benzene_and_substituted_derivatives	Biphenyls_and_derivatives	6783.03	5238.81	5154.1	3769.44	4887.42	5698.65	6538.15	3288	2610.6	2140.06	6980.45	7901.54	5219.46	4993.41	4989.23
M483T388_pos	483.109	388.433	Temazepam glucuronide	[M+Li]+	0.9916			Organic_oxygen_compounds	Organooxygen_compounds	Carbohydrates_and_carbohydrate_conjugates	2466.41	877.129	1311.84	1002.65	934.866	1236.13	56128.6	46748.9	64175.2	64622.8	63154.8	47980.7	13162.8	11838.4	11959.6
M445T410_pos	445.152	410.111	Tetracycline	[M+H]+	0.9822	HMDB0014897	C06570	Phenylpropanoids_and_polyketides	Tetracyclines	unknown	4971.44	4855.71	4639.4	4225.18	4932.28	5782.78	11946.4	12464.6	10059.3	11651.3	9977.61	8922.83	8286.9	8071.76	8298.85
M195T67_pos	195.122	66.976	Tetraethylene glycol	[M+H]+	0.9952	HMDB0094708		Organic_oxygen_compounds	Organooxygen_compounds	Ethers	25127.6	37941	18795.9	26179	27234.5	23686.8	23917.7	22309.6	21320.4	27295.9	27163.9	23986.8	28955.1	26777.5	26957.6
M312T117_pos	312.362	117.025	Tetraheptylammonium cation	[Cat-C7H14]+	0.9546			Organic_nitrogen_compounds	Organonitrogen_compounds	Quaternary_ammonium_salts	40612.3	29708.7	31577.4	16264.7	27112.6	14863.1	12595.2	20660.9	22080.3	21548.2	24891.3	22442.6	22922.6	23538.1	23538.6
M655T318_pos	655.314	318.163	Tetrahydrogambogic acid	[M+Na]+	0.9729			Organoheterocyclic_compounds	Benzopyrans	1_benzopyrans	2928.8	6501.47	4962.83	4439.6	3554.19	5935.08	10551.3	15354.5	14081.1	14506.2	10157.4	16553.2	10053.2	9713.68	10087
M414T256_pos	414.126	255.692	Tetramethyl 7,9-dimethyl-9aH-quinolizine-1,2,3,4-tetracarboxylate	[M+Na]+	0.8235			Organic_acids_and_derivatives	Carboxylic_acids_and_derivatives	Tetracarboxylic_acids_and_derivatives	4215.02	5646.9	4343.33	2744.27	4776.83	4752.23	6296.33	5181.89	4871.65	4052.49	4711.63	5321.23	5084.23	5072.99	5419.68
M637T263_pos	637.289	262.675	Thalsimine	[M+H]+	0.7253		C09661				9059.84	8730.22	9292.44	8901.56	8664.01	8375.58	8204.95	10040.9	8192.73	11153.8	8296.86	8443.43	9110.62	8885.53	8928.31
M673T416_pos	673.314	415.646	Thapsigargin	[M+Na]+	0.9305		C09561	Organic_acids_and_derivatives	Carboxylic_acids_and_derivatives	Pentacarboxylic_acids_and_derivatives	13608.8	10100.6	12779.5	12912.1	16878.7	18021.9	13889.1	14485.3	10615.4	15102.5	9987.16	8787.66	14285.1	14650.9	14280.1
M265T417_pos	265.111	417.49	Thiamine cation	[Cat]+	0.9998	HMDB0000235	C00378	Organoheterocyclic_compounds	Diazines	Pyrimidines_and_pyrimidine_derivatives	423048	405061	389904	382115	389124	287558	526236	537271	467984	546138	519293	496692	461600	461601	460517
M276T399_pos	276.165	398.666	Thr-Arg	[M+H]+	0.7962			Organic_acids_and_derivatives	Carboxylic_acids_and_derivatives	Amino_acids__peptides__and_analogues	5230.14	2321.8	4250.27	5432.29	5980.93	4033.78	9361.15	8779.21	8679.78	10426.5	8552.26	8307.56	6081.55	6082.2	5861.61
M391T419_pos	391.19	419.342	Thr-Asp-Arg	[M+H]+	0.8368			Organic_acids_and_derivatives	Carboxylic_acids_and_derivatives	Amino_acids__peptides__and_analogues	7339.3	2543.61	14861.4	6763.05	17801.5	4136.86	8372.38	15746.3	8451.81	18366.9	7227.32	6632.8	6125.74	6233.88	6542.05
M404T449_pos	404.22	448.691	Thr-Gln-Arg	[M+H]+	0.8977			Organic_acids_and_derivatives	Carboxylic_acids_and_derivatives	Amino_acids__peptides__and_analogues	12143.9	8133.54	11205.6	22720.2	3395.51	11507.5	32188.7	31209.4	17133.3	29842.4	25477.9	27986.1	28713.7	28497	27963.3
M405T395_pos	405.207	395.241	Thr-Glu-Arg	[M+H]+	0.9427			Organic_acids_and_derivatives	Carboxylic_acids_and_derivatives	Amino_acids__peptides__and_analogues	5542.91	5177.68	6424.18	6552.42	6537.37	4713.97	17899.6	13076.6	14539.4	15050	13677.7	11820.2	7956.6	7740.1	7722.41
M376T32_pos	376.259	31.909	Thr-Lys-Lys	[M+H]+	0.8751			Organic_acids_and_derivatives	Carboxylic_acids_and_derivatives	Amino_acids__peptides__and_analogues	925840	902319	892613	926565	632799	838628	825538	684032	769812	1.01773e+06	728705	548283	1.33163e+06	1.29353e+06	1.29295e+06
M645T481_pos	645.127	480.562	Thymidine 5'-monophosphate	[2M+H]+	0.8235	HMDB0001227	C00364	Nucleosides__nucleotides__and_analogues	Pyrimidine_nucleotides	Pyrimidine_deoxyribonucleotides	4628.8	5099.16	4615.5	5252.67	5536.1	3092.77	15645.1	13263.6	10599.4	12061.6	9624.17	12315.3	9416.74	9252.31	8292.66
M873T285_pos	872.541	284.986	Tolytoxin	[M+Na]+	0.8637		C16904	Lipids_and_lipid_like_molecules	Prenol_lipids	Terpene_lactones	71399.7	118745	49657.4	82918.6	67616.5	141581	66922.8	72439.9	53925.9	75062.8	63147.4	71589.5	75598.7	74254.9	75618.8
M431T253_pos	431.259	252.577	Trandolapril	[M+H]+	0.9849	HMDB0014660		Organic_acids_and_derivatives	Carboxylic_acids_and_derivatives	Amino_acids__peptides__and_analogues	6661.76	1904.7	6540.2	5538.42	7875.62	4950.72	14656.4	27012	28048.7	27948	15986.4	23829.5	13814.4	13813.8	13429.2
M136T164_pos	136.061	164.439	Triacanthin	[M+H-C5H8]+	0.8507		C08435	Organoheterocyclic_compounds	Imidazopyrimidines	Purines_and_purine_derivatives	128542	187478	134664	175768	127021	143079	175376	196364	156622	191755	219897	192989	195008	188129	187914
M457T276_pos	457.187	276.329	Triamcinolone acetonide	[M+Na]+	0.7997		C08183	Lipids_and_lipid_like_molecules	Steroids_and_steroid_derivatives	Hydroxysteroids	7499.56	6788.04	7192.85	6962.14	8103.34	10352.7	9121.93	8430.84	7652.17	7757.76	9984.95	9640.18	9017.52	8112.15	7951.14
M501T414_2_pos	501.196	413.78	Triamcinolone diacetate	[M+Na]+	0.918	HMDB0139638	C08184	Lipids_and_lipid_like_molecules	Steroids_and_steroid_derivatives	Pregnane_steroids	5026.99	7857.83	7870.1	10182.9	8869.6	5775.31	5870.27	5665.12	3219.08	6970.2	8258.91	14173.6	6957.67	7567.6	7639.07
M368T114_pos	368.424	113.537	Tridodecylmethylammonium cation	[Cat-C12H24]+	0.9795			Organic_nitrogen_compounds	Organonitrogen_compounds	Quaternary_ammonium_salts	20865	15419.4	11045.6	25142.1	6882.92	13254.8	8150.58	15126.1	12073.5	14644.1	15334.9	19683.3	15022.1	15021.2	15167.6
M102T148_pos	102.127	148.478	Triethylhexyammonium cation	[Cat-C6H12]+	0.9939			Organic_nitrogen_compounds	Organonitrogen_compounds	Quaternary_ammonium_salts	123008	88039	101524	101979	92931.9	88874.2	100143	108607	92256.9	126201	104767	102898	92066.9	94459.9	93499.7
M431T403_pos	431.115	403.247	Trifloxystrobin	[M+Na]+	0.9599		C18562	Benzenoids	Benzene_and_substituted_derivatives	Trifluoromethylbenzenes	2863.71	1883.59	2807.83	2679.06	2786.35	2181.51	7542.99	8237.92	8946.59	7769.68	9854.96	6714.12	4541.76	4265.49	4289.08
M767T399_pos	767.292	398.876	Trifucosyllacto-N-hexaose	[M+H+Na]2+	0.9351	HMDB0006621		Organic_oxygen_compounds	Organooxygen_compounds	Carbohydrates_and_carbohydrate_conjugates	7368.54	5303.61	5964.49	4909.3	10455.2	7532.41	1863.83	1630.01	731.107	2410.1	1847.62	646.371	3608.92	3608.71	3389.43
M138T283_pos	138.054	283.22	Trigonelline	[M+H]+	0.9674	HMDB0000875	C01004	Alkaloids_and_derivatives	unknown	unknown	38373	36822.1	38496.6	40261.4	37102.9	36266	39755.7	38719.6	37267.7	39328.8	38328.5	36538.6	36710.1	37053.4	36709.7
M600T195_1_pos	599.501	194.63	Trilinolein	[M+H-C18H32O2]+	0.9381	HMDB0005474	C00422	Lipids_and_lipid_like_molecules	Glycerolipids	Triradylcglycerols	1.10229e+06	1.672e+06	1.80396e+06	1.79375e+06	1.70818e+06	1.81428e+06	932395	777643	1.06053e+06	757126	665227	762015	1.32083e+06	1.32508e+06	1.32086e+06
M327T206_pos	327.077	206.215	Triphenyl phosphate	[M+H]+	0.9139		C14235	Organic_acids_and_derivatives	Organic_phosphoric_acids_and_derivatives	Phosphate_esters	184828	107093	59485.6	44037.6	57481.7	40458.9	158765	157943	187696	167924	101773	151447	87518	59945.9	88423.6
M461T457_pos	461.243	456.703	Trp-Gln-Lys	[M+H]+	0.9744			Organic_acids_and_derivatives	Carboxylic_acids_and_derivatives	Amino_acids__peptides__and_analogues	6879.95	8039.31	23019.4	15607.8	11396.2	21096.9	17241.6	12644.3	20019	14661.8	13616.2	14986.2	16995.2	15673.2	15740.1
M470T474_pos	470.257	473.714	Trp-His-Lys	[M+H]+	0.7737			Organic_acids_and_derivatives	Carboxylic_acids_and_derivatives	Amino_acids__peptides__and_analogues	3761.44	2544.88	4359.06	2190.06	3705.17	2758.78	2341.08	2917.89	2812.86	2420.83	1844.7	1339.89	2602.92	2252.5	2601.14
M368T201_pos	368.159	200.974	Trp-Tyr	[M+H]+	0.8101			Organic_acids_and_derivatives	Carboxylic_acids_and_derivatives	Amino_acids__peptides__and_analogues	1188.78	1467.21	442.301	202.935	904.644	631.846	3196.13	3721.47	1944.12	3193.81	2854.46	1536.96	1923.52	1761.28	1765.7
M917T227_pos	916.531	226.945	Tylosin	[M+H]+	0.7777	HMDB0034108	C01457	Organic_oxygen_compounds	Organooxygen_compounds	Carbohydrates_and_carbohydrate_conjugates	1885.5	939.142	1682.16	1133.69	1201.4	1511.67	1664.28	930.686	2376.84	507.478	1746.4	725.614	1033.46	898.326	910.272
M295T204_pos	295.164	204.049	Tyr-Ile	[M+H]+	0.9946			Organic_acids_and_derivatives	Carboxylic_acids_and_derivatives	Amino_acids__peptides__and_analogues	9928.47	8153.62	8821.77	7453.9	11276.5	7716.46	17840.7	23355.5	13606.2	20466.6	18530	17920.7	13482.7	13608	13607.9
M345T222_pos	345.143	222.079	Tyr-Tyr	[M+H]+	0.9089			Organic_acids_and_derivatives	Carboxylic_acids_and_derivatives	Amino_acids__peptides__and_analogues	1020.31	1324.4	1406.96	974.267	3009.45	869.797	1521.41	1916.17	1282.22	2487.52	1792.66	1600.34	2005.65	1922.43	2006.76
M113T161_2_pos	113.034	161.171	Uracil	[M+H]+	0.9977	HMDB0000300	C00106	Organoheterocyclic_compounds	Diazines	Pyrimidines_and_pyrimidine_derivatives	196945	81477.5	166692	131662	156247	155464	348433	356924	302163	342560	320376	326655	252531	252520	248782
M245T161_pos	245.076	161.164	Uridine	[M+H]+	0.9992	HMDB0000296	C00299	Nucleosides__nucleotides__and_analogues	Pyrimidine_nucleosides	unknown	54524.5	18776.9	43255.8	34829.7	39779.5	40924.5	95383.2	98162.5	84979.6	95113.1	92797.6	90877.7	67369.6	67500.8	67369.6
M674T427_pos	674.031	426.817	Uridine 5'-(trihydrogen diphosphate), P'-[2-(acetylamino)-2-deoxy-.alpha.-D-galactopyranosyl] ester	[M+3Na-2H]+	0.9725	HMDB0060522	C00203	Nucleosides__nucleotides__and_analogues	Pyrimidine_nucleotides	Pyrimidine_nucleotide_sugars	10922.2	17955.7	12229.3	13485.7	13003.8	13964.5	12382.6	14571.3	12260.9	14120.8	13551.4	15323.9	14215.8	14738.3	14223.2
M589T438_pos	589.041	438.041	Uridine 5'-diphosphogalactose	[M+Na]+	0.9987	HMDB0000302	C00052	Nucleosides__nucleotides__and_analogues	Pyrimidine_nucleotides	Pyrimidine_nucleotide_sugars	100663	113764	109509	111828	99702.4	112555	166122	170154	154341	177298	167241	151506	132725	133439	133432
M581T471_pos	581.038	470.56	Uridine 5'-diphosphoglucuronic acid (UDP-D-glucuronate)	[M+H]+	0.9242			Nucleosides, nucleotides, and analogues	Pyrimidine nucleotides	Pyrimidine nucleotide sugars	52399.8	48735.7	49053.5	55060.8	49068.5	50491.1	50147.3	46846.5	46831	45422.9	45297.5	49840.6	46877	48958.2	48933.1
M325T433_pos	325.042	432.588	Uridine 5'-monophosphate	[M+H]+	0.9999	HMDB0000288	C00105	Nucleosides__nucleotides__and_analogues	Pyrimidine_nucleotides	Pyrimidine_ribonucleotides	501466	572488	564487	528380	517403	488794	1.14918e+06	1.11739e+06	1.07863e+06	934806	1.09926e+06	1.08137e+06	779510	776243	779510
M249T203_pos	249.126	203.497	Val-Met	[M+H]+	0.8789			Organic_acids_and_derivatives	Carboxylic_acids_and_derivatives	Amino_acids__peptides__and_analogues	5031.13	3987.79	5172.71	4625.87	6284.85	4184.91	8989.06	12821.4	7765.13	11588.4	10583.9	9739.2	6810.77	6980.69	6812.82
M217T216_pos	217.154	216.496	Val-Val	[M+H]+	0.9945	HMDB0029140		Organic_acids_and_derivatives	Carboxylic_acids_and_derivatives	Amino_acids__peptides__and_analogues	3276.51	2647.24	4329.54	3273.56	4065	3368.92	5509.98	5314.21	5395.71	7512.81	5924.36	5407.04	4740.39	4744.49	4867.83
M656T468_pos	656.344	468.046	Veratridine	[M+H-H2O]+	0.9949		C06544	Lipids_and_lipid_like_molecules	Steroids_and_steroid_derivatives	Steroidal_alkaloids	77129.6	59988.4	69420.9	47055.3	83530.5	74159.2	28753.1	31970.3	17338.4	23410.3	23939.4	22350.4	47594.6	46264.4	47628.6
M463T217_pos	463.169	217.237	Verbasoside	[M+H]+	0.9827	HMDB0039233		Organic_oxygen_compounds	Organooxygen_compounds	Carbohydrates_and_carbohydrate_conjugates	2577.73	930.04	2000.33	1124.34	1924.67	1759.87	9698.1	7668	7730.22	5651.03	6467.26	6212.07	3281.83	3286.84	3351.12
M719T483_pos	719.318	482.907	Verteporfin (visudyne)	[M+H]+	0.8971		C18489	Organoheterocyclic_compounds	Tetrapyrroles_and_derivatives	Chlorins	942.936	1077.37	1726.97	1880.04	1512.62	1369.74	1332.13	1484.32	406.812	1509.1	758.292	1277.54	1104.27	1063.77	979.129
M825T423_pos	825.383	423.101	Vincristine	[M+H]+	0.9745	HMDB0014681	C07204	Alkaloids_and_derivatives	Vinca_alkaloids	unknown	6290.58	3860.62	4293.69	3051.66	7481.34	5338.92	5354.34	7972.27	8174.51	7039.18	6742.88	7937.51	6876.94	6834.08	7369
M824T407_pos	824.377	406.852	Virginiamycin component a	[M+H]+	0.9679		C11269	Organic_acids_and_derivatives	Peptidomimetics	Depsipeptides	3466.52	4760.27	1925.11	4728.77	5466.87	4179.23	5257.74	5922.62	2904.18	7147.64	3387.97	4310.93	4236.09	4484.69	4272.8
M401T306_pos	401.249	305.613	Withanolide B	[M+H-3H2O]+	0.8597	HMDB0030020	C00828	Lipids_and_lipid_like_molecules	Steroids_and_steroid_derivatives	Steroid_lactones	29381.5	26495.2	26073.1	26336.6	28418.8	24812.2	12918.7	2450.42	16322.4	5988.33	4545.29	10692.8	22673.2	21671.9	22660.3
M429T391_pos	429.157	391.437	Wortmannin	[M+H]+	0.7179		C15181	Lipids_and_lipid_like_molecules	Steroids_and_steroid_derivatives	Oxasteroids_and_derivatives	564.945	1401.35	1861.03	1811.27	1105.91	1198.86	11430.5	9404.94	9003.55	11114.9	10246.1	9177.7	3759.15	3717.95	3717.09
M319T275_pos	319.151	275.014	Zearalenone	[M+H]+	0.9665	HMDB0031752	C09981	Phenylpropanoids_and_polyketides	Macrolides_and_analogues	Zearalenones	41356.5	41413.4	41051.1	37009.5	37052.4	43229.4	39231.8	39668.7	31002.1	38975.3	31996	35159	38670.9	38382.3	38202.4
M244T420_pos	244.139	419.986	Zilpaterol	[M+H-H2O]+	0.9091			Organoheterocyclic_compounds	Benzazepines	unknown	14654.1	10241	11013.4	10850.6	12594.8	11950	16949.5	15396.7	15285.4	18902.1	13942.8	12397.5	12105.4	12104.2	11861.4
M413T456_pos	413.126	456.174	Ziprasidone	[M+H]+	0.9071	HMDB0014391	C07568	Organoheterocyclic_compounds	Diazinanes	Piperazines	9674.02	8757.28	8928.38	8026.47	8089.15	8088.88	10410.4	9641.81	10630.8	12870.7	10648.5	9784.98	10684.8	10493.8	10498.8
M235T147_pos	235.118	146.921	Zolpidem	[M+H-C3H7NO]+	0.8499	HMDB0005023	C07219	Organoheterocyclic_compounds	Azoles	Imidazoles	236109	202746	215462	198840	202729	203140	336925	368564	271729	374058	374991	312881	284368	287204	287233
M367T152_pos	367.33	152.077	Zymosterol	[M+H-H2O]+	0.9883	HMDB0006271	C05437	Lipids_and_lipid_like_molecules	Steroids_and_steroid_derivatives	Cholestane_steroids	14157.1	9046.84	14097	12782.4	14424.4	12880.1	24592.6	26133.7	22468.3	26091.6	24659.5	23954	19037.8	19038.4	18689
M659T263_2_pos	659.403	262.623	[(2R,3R,4S,5S,6R)-3-Acetyloxy-2-(acetyloxymethyl)-5-hexanoyloxy-6-[(2S,3R)-2,3,4-trihydroxybutoxy]oxan-4-yl] tetradecanoate	[M+H-H2O]+	0.7993			Lipids_and_lipid_like_molecules	Saccharolipids	unknown	131762	297433	170713	218069	176677	199993	350012	491345	276213	311784	359330	272686	251849	257085	257090
M930T489_3_pos	930.494	488.84	[(2s,3r,4s,5r,6r)-6-[[(2r,3s,4s,5r,6r)-3,4-dihydroxy-6-[(2e,6e,10e)-3,7,11,15-tetramethylhexadeca-2,6,10,14-tetraenoxy]-5-[(2s,3r,4r,5s,6s)-3,4,5-triacetyloxy-6-methyloxan-2-yl]oxyoxan-2-yl]methoxy]-4,5-dihydroxy-2-methyloxan-3-yl] acetate	[M+NH4]+	0.7078			Lipids_and_lipid_like_molecules	Prenol_lipids	Terpene_glycosides	8467.54	6458.66	9932.2	9570.63	9994.16	11210	6077.8	5306.63	3232.59	4697.12	3240.62	2536.74	4553.74	4557.63	4399.35
M415T403_pos	415.142	403.247	[(5r,6s,7s,8ar)-8a-ethenyl-5-hydroxy-6-(3-methoxy-3-oxoprop-1-en-2-yl)-4-methylidene-3-oxo-1,4a,5,6,7,8-hexahydroisochromen-7-yl] 2-(hydroxymethyl)prop-2-enoate	[M+Na]+	0.9877		C09577	Lipids_and_lipid_like_molecules	Prenol_lipids	Terpene_lactones	14971	11433.8	13724	13000.3	12796.1	11093.6	28294.4	21884.8	28096.3	27891.2	24716	23721.5	19974.2	18753.6	18742.4
M405T430_pos	405.198	430.004	[(6E,10Z)-10-(Acetyloxymethyl)-6-formyl-3-methylidene-2-oxo-3a,4,5,8,9,11a-hexahydrocyclodeca[b]furan-4-yl] 2-methylbutanoate	[M+H]+	0.8159			Lipids_and_lipid_like_molecules	Prenol_lipids	Terpene_lactones	20970.7	19607.6	22750.5	21266.1	25385.6	22036.1	32248.1	32341.9	30480.2	32729.2	28258	31029.7	28634.9	28294.3	28281.4
M445T449_pos	445.155	448.519	[1,2,4]Triazolo[1,5-a]pyrimidine-2-carboxylic acid, 1,7-dihydro-5-methyl-7-oxo-, ethyl ester	[2M+H]+	0.8274			Organoheterocyclic_compounds	Triazolopyrimidines	unknown	10613.1	8946.42	9202.41	8015.19	10248.2	7434.16	10274.7	11009.9	3753.5	9807.89	10623.2	8614.47	6046.13	6078.5	6487.57
M453T262_pos	453.194	261.916	[8-[2-(3-methylbutanoyloxy)propan-2-yl]-2-oxo-8,9-dihydrofuro[2,3-h]chromen-9-yl] 3-methylbutanoate	[M+Na]+	0.8627		C09123	Phenylpropanoids_and_polyketides	Coumarins_and_derivatives	Furanocoumarins	6517.29	7217.97	5125.07	6146.33	6802.46	4249.8	8360.34	8013.28	5932.97	8863.05	7522.72	7801.72	7856.29	7856.47	7616.95
M601T412_pos	601.3	411.911	[9-[(E)-3-Acetyloxy-4-methylhex-4-en-2-yl]-12-hydroxy-3-(2-hydroxypropan-2-yl)-10-methoxy-6a,12b-dimethyl-8,11-dioxo-1,2,3,4a,5,6,12,12a-octahydropyrano[3,2-a]xanthen-1-yl] acetate	[M+H-H2O]+	0.9878			Organoheterocyclic_compounds	Oxanes	unknown	14219.7	12572.1	12250.3	12616.1	11327.1	12521.6	12789.9	12350.3	13821.5	11798	11983.1	11244.9	13220.4	13235.2	12832.5
M321T32_pos	321.314	31.896	cis-13-Docosenoic acid	[M+H-H2O]+	0.9637	HMDB0002068	C08316	Lipids_and_lipid_like_molecules	Fatty_Acyls	Fatty_acids_and_conjugates	182503	213974	188305	210518	88545.7	199366	151532	140751	164436	163312	208066	145085	198846	196037	201985
M186T144_pos	186.221	144.288	n-Dodecylamine	[M+H]+	0.8924			Organic_nitrogen_compounds	Organonitrogen_compounds	Amines	24382.3	18651.6	13947.1	18246.6	17131	16605.5	26114.3	16924.9	10998.7	19870.8	27842.1	25748.5	20284.7	20284.5	20420.6
M180T200_pos	180.065	200.382	p-Acetaminobenzoic acid	[M+H]+	0.9932			Benzenoids	Benzene_and_substituted_derivatives	Benzoic_acids_and_derivatives	35715.3	43819	31715.5	30206.3	31317.1	39787.8	71646.9	78388.2	66149.2	86587.8	75791.6	73104.9	54547.8	54540.9	53069.1
M556T439_1_pos	556.175	439.345	pLNH	[M+H+K]2+	0.9308	HMDB0006628	G02993	Organic_oxygen_compounds	Organooxygen_compounds	Carbohydrates_and_carbohydrate_conjugates	7217.39	4038.17	7180.35	6197.02	8212.37	5505.3	5094.17	3272.63	5198.53	3626.27	3732.88	2723.6	4827.83	4973.82	4975.65
M149T256_pos	149.059	256.307	trans-Cinnamic acid	[M+H]+	0.7286	HMDB0000930	C00423	Phenylpropanoids_and_polyketides	Cinnamic_acids_and_derivatives	Cinnamic_acids	23907.1	24841.9	24289.2	20064.7	25010.7	21376	26098.3	28495.2	25546	27353	26800.9	22254.7	23276.7	23235.1	22914.9
M242T268_pos	242.099	267.59	trans-Zeatin	[M+Na]+	0.9129	HMDB0012204	C00371	Organoheterocyclic_compounds	Imidazopyrimidines	Purines_and_purine_derivatives	133872	217249	174980	161979	214255	195369	240886	268607	216047	192822	279583	225462	193912	199723	201731
M663T29_pos	663.39	29.116									8.46265e+06	1.07643e+07	9.8581e+06	9.32064e+06	1.1512e+07	1.01201e+07	9.63663e+06	1.11356e+07	9.42815e+06	9.59105e+06	9.39452e+06	9.48366e+06	9.81303e+06	9.90822e+06	9.97204e+06
M274T59_pos	274.275	59.173									3.59703e+07	2.5344e+07	2.8357e+07	2.7271e+07	3.63456e+07	3.96977e+07	3.34874e+07	3.14689e+07	2.82286e+07	2.98245e+07	2.85245e+07	3.16462e+07	3.1867e+07	3.1882e+07	3.18269e+07
M676T175_pos	675.544	174.639									8.2167e+06	1.16964e+07	1.42189e+07	1.58126e+07	1.42693e+07	1.38426e+07	1.28008e+07	1.0317e+07	1.26086e+07	9.42208e+06	9.95705e+06	1.06079e+07	1.20296e+07	1.21187e+07	1.20297e+07
M310T33_pos	310.311	32.563									3.94379e+06	8.30264e+06	5.15398e+06	3.11321e+06	5.9455e+06	5.883e+06	4.08853e+06	3.29987e+06	5.60497e+06	4.91305e+06	6.22242e+06	7.29227e+06	5.70783e+06	5.7088e+06	5.55994e+06
M485T32_pos	485.289	31.913									2.61201e+06	1.42424e+06	1.74517e+06	6.4416e+06	1.32548e+06	1.79077e+06	2.57324e+06	1.84038e+06	1.33437e+06	1.38203e+06	5.64297e+06	3.35552e+06	2.89348e+06	2.93018e+06	2.91585e+06
M759T37_pos	758.568	37.103									2.06699e+07	2.15711e+07	2.27031e+07	2.39184e+07	2.26642e+07	2.14047e+07	2.43708e+07	2.12967e+07	2.4967e+07	1.89592e+07	2.2137e+07	2.1671e+07	2.13402e+07	2.14284e+07	2.1127e+07
M391T29_pos	391.247	29.144									4.47364e+06	4.46499e+06	4.99427e+06	4.60092e+06	3.99489e+06	4.10926e+06	7.9533e+06	4.71423e+06	4.44792e+06	6.42779e+06	5.10398e+06	4.25698e+06	4.06492e+06	4.26584e+06	4.2581e+06
M352T33_pos	352.321	32.552									6.24113e+06	5.78043e+06	6.25986e+06	6.83166e+06	4.83082e+06	5.20899e+06	4.30334e+06	4.21938e+06	4.06565e+06	3.96926e+06	3.7424e+06	2.98101e+06	4.80995e+06	4.84571e+06	4.82898e+06
M705T141_1_pos	704.523	140.512									1.19782e+07	1.06259e+07	1.10668e+07	1.07397e+07	1.09463e+07	1.09512e+07	9.0726e+06	8.64412e+06	8.06427e+06	8.8369e+06	9.13367e+06	8.45318e+06	9.91388e+06	9.9134e+06	9.85514e+06
M280T33_pos	280.263	32.587									5.47556e+06	7.34418e+06	5.46368e+06	4.69676e+06	7.68982e+06	5.88699e+06	5.73224e+06	5.7006e+06	5.86136e+06	6.38701e+06	6.27188e+06	7.85125e+06	5.95779e+06	5.97548e+06	5.93907e+06
M733T37_pos	732.552	37.157									1.28284e+07	1.51019e+07	1.67156e+07	1.71233e+07	1.61647e+07	1.53639e+07	1.38196e+07	1.15927e+07	1.37034e+07	1.10915e+07	1.16841e+07	1.17255e+07	1.3393e+07	1.35739e+07	1.33906e+07
M282T28_pos	282.251	27.801									16735.3	11876.9	20142.6	21103.9	611476	22531.9	102589	122391	11002	132022	32195.5	72962	24638.2	24524.1	31848.3
M494T51_2_pos	494.329	50.86									5.92668e+06	5.51672e+06	6.23476e+06	6.10928e+06	5.97594e+06	5.95976e+06	9.2975e+06	8.73555e+06	7.60888e+06	9.18639e+06	8.9052e+06	7.83143e+06	7.10355e+06	7.07472e+06	7.07474e+06
M336T33_pos	336.326	32.606									3.20681e+06	3.61912e+06	3.40193e+06	3.7095e+06	2.71172e+06	3.13126e+06	3.42214e+06	4.07814e+06	3.08497e+06	3.43606e+06	3.12439e+06	2.72939e+06	3.23411e+06	3.23413e+06	3.24916e+06
M387T35_pos	387.179	34.608									1.32213e+06	1.71801e+06	1.40609e+06	1.161e+06	1.11498e+06	1.91868e+06	1.53749e+06	1.76641e+06	2.12409e+06	1.46633e+06	1.58503e+06	1.52873e+06	1.54537e+06	1.5927e+06	1.59523e+06
M704T38_pos	703.572	38.435									1.63466e+06	5.29241e+06	5.07548e+06	5.30211e+06	4.7939e+06	4.25728e+06	4.18255e+06	3.70293e+06	3.92657e+06	3.79323e+06	2.50381e+06	3.07881e+06	3.92212e+06	3.94857e+06	3.94882e+06
M296T33_pos	296.258	33.209									2.34268e+06	2.51924e+06	2.26255e+06	2.60463e+06	2.19042e+06	1.96578e+06	1.50787e+06	1.41636e+06	1.52213e+06	1.47849e+06	1.83327e+06	1.6878e+06	1.90061e+06	1.90235e+06	1.92885e+06
M184T465_2_pos	184.074	464.927									2.14595e+07	2.30145e+07	2.29527e+07	2.28205e+07	2.16613e+07	2.2061e+07	3.0043e+07	2.92543e+07	2.72818e+07	2.92777e+07	3.12602e+07	2.79186e+07	2.55628e+07	2.5789e+07	2.57889e+07
M731T36_1_pos	730.536	35.837									3.97904e+06	4.27453e+06	4.12369e+06	4.19495e+06	3.98617e+06	4.01574e+06	4.29907e+06	4.1155e+06	3.58707e+06	4.06609e+06	4.4017e+06	4.1758e+06	4.06219e+06	4.06098e+06	3.99026e+06
M280T383_pos	280.093	382.793									1.0574e+07	1.17799e+07	1.11159e+07	1.08976e+07	1.12801e+07	1.16232e+07	4.4725e+06	4.77421e+06	4.12458e+06	4.56034e+06	4.64736e+06	4.48221e+06	9.02248e+06	9.02881e+06	8.81294e+06
M515T352_pos	515.006	352.155									9.88357e+06	1.35431e+07	1.03237e+07	9.95838e+06	9.61084e+06	1.18567e+07	1.24504e+07	1.54613e+07	1.08833e+07	1.45688e+07	1.31819e+07	1.32054e+07	1.17977e+07	1.17564e+07	1.17559e+07
M494T188_2_pos	494.323	188.076									7.38037e+06	7.7333e+06	8.86966e+06	8.59949e+06	9.0313e+06	9.1117e+06	7.59307e+06	7.41976e+06	7.21619e+06	7.11401e+06	7.33791e+06	6.77743e+06	7.72326e+06	7.77185e+06	7.77129e+06
M719T138_pos	718.569	137.98									4.91507e+06	5.66277e+06	5.8405e+06	5.83394e+06	5.45588e+06	5.69572e+06	7.17148e+06	6.71933e+06	7.20717e+06	6.76124e+06	6.40048e+06	6.82425e+06	5.49988e+06	5.49803e+06	5.31965e+06
M663T31_pos	663.452	31.274									663555	806351	772054	419081	179685	829396	270487	262489	993111	262334	341417	279037	902624	889872	770405
M331T175_pos	331.204	174.616									6.23207e+06	4.06371e+06	5.28941e+06	2.68231e+06	5.5425e+06	3.13894e+06	6.56199e+06	6.24039e+06	2.86526e+06	4.35049e+06	4.20282e+06	4.43127e+06	5.08931e+06	5.08735e+06	4.75189e+06
M607T29_pos	607.332	29.113									913560	1.71298e+06	1.15144e+06	1.49046e+06	2.15112e+06	1.77694e+06	1.15478e+06	1.7496e+06	1.35594e+06	1.19908e+06	1.0734e+06	1.12318e+06	1.39685e+06	1.35983e+06	1.39793e+06
M757T36_1_pos	756.551	35.833									2.90819e+06	3.0765e+06	3.03384e+06	2.95784e+06	3.09435e+06	2.89511e+06	2.63196e+06	2.57349e+06	2.39077e+06	2.54761e+06	2.58076e+06	2.61401e+06	2.57089e+06	2.56974e+06	2.51508e+06
M704T146_pos	703.574	146.101									4.19012e+06	1.04675e+07	2.08749e+07	2.23914e+07	2.01171e+07	1.82323e+07	1.35192e+07	9.66771e+06	1.09299e+07	8.91105e+06	5.56579e+06	8.76148e+06	1.12205e+07	1.19915e+07	1.19987e+07
M562T33_1_pos	561.533	32.559									864950	1.82314e+06	1.24336e+06	676789	1.50492e+06	1.25731e+06	970559	797166	1.20542e+06	1.18662e+06	1.35949e+06	2.17648e+06	1.32839e+06	1.36896e+06	1.37042e+06
M565T32_1_pos	564.552	31.966									835657	1.78032e+06	1.23679e+06	605174	1.46194e+06	1.32609e+06	958175	774974	1.27753e+06	1.15567e+06	1.36922e+06	2.15527e+06	1.36251e+06	1.4157e+06	1.36637e+06
M269T352_pos	268.998	352.155									1.13917e+07	1.41044e+07	1.18543e+07	1.14452e+07	1.11546e+07	1.30121e+07	1.32269e+07	1.59776e+07	1.23457e+07	1.50177e+07	1.39405e+07	1.38555e+07	1.29713e+07	1.29567e+07	1.29299e+07
M537T383_pos	537.194	382.793									8.18255e+06	7.71453e+06	7.97759e+06	8.02087e+06	7.96678e+06	8.23911e+06	1.28444e+06	1.32569e+06	1.11412e+06	1.34105e+06	1.3486e+06	1.21385e+06	4.92181e+06	4.9219e+06	4.88067e+06
M759T55_pos	758.569	54.7195									7.2875e+06	7.27237e+06	1.13698e+07	1.44265e+07	1.23647e+07	1.01041e+07	1.23878e+07	7.72249e+06	1.4318e+07	5.55723e+06	9.00697e+06	8.72425e+06	9.34601e+06	9.64762e+06	9.35487e+06
M311T32_pos	311.313	31.934									946020	1.81017e+06	1.17292e+06	695579	1.2826e+06	1.26584e+06	905462	757081	1.33589e+06	1.14848e+06	1.30216e+06	1.56072e+06	1.24581e+06	1.2455e+06	1.21685e+06
M330T54_pos	330.337	54.062									2.95293e+06	3.01897e+06	3.45646e+06	3.03492e+06	3.18943e+06	3.18746e+06	2.81495e+06	2.96555e+06	328096	3.46002e+06	2.66638e+06	2.95197e+06	2.86733e+06	2.86744e+06	2.83528e+06
M759T84_pos	758.569	83.638									9.07048e+06	7.6048e+06	3.55777e+07	1.54948e+07	1.21894e+07	1.28253e+07	3.56712e+07	1.03865e+07	1.99202e+07	1.92904e+07	2.66973e+07	1.13662e+07	2.27634e+07	2.07541e+07	2.26804e+07
M592T32_pos	591.58	31.9125									614650	1.60228e+06	982382	397285	1.31606e+06	1.11398e+06	659908	514079	1.15114e+06	888914	1.1019e+06	1.80779e+06	1.0509e+06	1.08618e+06	1.08462e+06
M433T352_pos	433.003	352.155									6.8562e+06	9.06261e+06	7.13193e+06	6.93864e+06	6.61182e+06	8.11088e+06	8.51579e+06	1.05846e+07	7.54458e+06	9.67643e+06	8.98565e+06	8.91743e+06	8.00107e+06	8.00097e+06	7.96984e+06
M502T32_1_pos	502.314	31.931									547972	249176	330245	1.31993e+06	230877	320923	550359	421002	252379	279572	1.1415e+06	692039	567327	588700	582980
M432T34_pos	432.236	33.852									535860	608664	477322	481408	493251	614500	624602	721082	815984	986489	811262	804920	671520	683917	690136
M597T353_pos	597.009	352.759									5.00241e+06	7.03148e+06	5.28392e+06	5.1767e+06	4.85275e+06	6.24303e+06	6.43445e+06	8.18878e+06	6.06615e+06	7.6079e+06	7.50206e+06	7.3409e+06	6.17855e+06	6.17126e+06	6.11955e+06
M783T36_1_pos	782.566	35.811									1.77023e+06	1.95368e+06	1.92133e+06	1.82162e+06	1.76211e+06	1.84715e+06	2.08534e+06	1.76175e+06	1.84622e+06	1.91741e+06	1.88982e+06	1.80591e+06	1.77333e+06	1.77268e+06	1.69748e+06
M733T55_pos	732.553	54.702									6.40727e+06	7.41448e+06	1.01308e+07	1.34945e+07	1.32547e+07	9.39703e+06	8.67584e+06	6.48289e+06	1.01587e+07	4.58011e+06	6.34286e+06	6.14522e+06	7.92512e+06	8.11886e+06	8.12695e+06
M620T32_pos	619.612	31.909									801213	1.13291e+06	931062	872891	937041	836449	765177	712589	999308	743771	1.02038e+06	1.21597e+06	948259	976174	970410
M702T172_1_pos	701.557	172.113									2.77028e+06	2.43169e+06	2.96545e+06	3.04636e+06	2.91021e+06	3.02739e+06	2.51049e+06	2.18273e+06	2.43589e+06	2.25093e+06	2.43928e+06	2.61698e+06	2.527e+06	2.53579e+06	2.53857e+06
M679T352_pos	679.011	352.155									3.87728e+06	5.74052e+06	4.08879e+06	4.00062e+06	3.78128e+06	4.83324e+06	5.1814e+06	6.82702e+06	4.8865e+06	6.16297e+06	6.00796e+06	5.92408e+06	4.95047e+06	4.95056e+06	4.89534e+06
M1195T28_pos	1194.7	28.469									775172	1.12624e+06	1.00024e+06	988013	1.04871e+06	1.07774e+06	841258	755772	633157	921355	1.2254e+06	1.11346e+06	948629	963674	963715
M693T141_1_pos	692.555	141.094									875215	2.0637e+06	2.42773e+06	2.54931e+06	2.50953e+06	2.39056e+06	1.64314e+06	1.37322e+06	1.96485e+06	1.42756e+06	1.05102e+06	1.3245e+06	1.85015e+06	1.85033e+06	1.81014e+06
M576T144_pos	575.502	143.669									1.75896e+06	2.24933e+06	2.74778e+06	2.46447e+06	2.98354e+06	2.33128e+06	1.3846e+06	1.3247e+06	2.28649e+06	1.3724e+06	1.24348e+06	1.68996e+06	2.22493e+06	2.22379e+06	2.12006e+06
M759T161_pos	758.567	161.486									3.30934e+06	2.67157e+06	3.71898e+06	3.83265e+06	3.65858e+06	3.67963e+06	3.47993e+06	3.19974e+06	4.12665e+06	3.48179e+06	3.29694e+06	3.54269e+06	3.57764e+06	3.53415e+06	3.53455e+06
M733T83_pos	732.553	83.493									5.00706e+06	3.16253e+06	6.68914e+06	7.7633e+06	8.46518e+06	5.49082e+06	1.27657e+07	3.35443e+06	1.19791e+07	4.5929e+06	9.3654e+06	9.27032e+06	6.33004e+06	6.33725e+06	8.05255e+06
M521T33_pos	520.507	32.527									269242	1.21371e+06	1.40535e+06	1.20805e+06	1.03383e+06	1.1173e+06	448759	360237	853827	360303	154928	285327	723446	723456	713911
M358T53_pos	358.368	52.746									1.4923e+06	1.54168e+06	1.71511e+06	1.57271e+06	1.63708e+06	1.65568e+06	1.4768e+06	1.52211e+06	135529	1.71884e+06	1.3539e+06	1.4181e+06	1.45143e+06	1.45163e+06	1.44092e+06
M627T322_pos	626.823	321.834									2.27718e+06	2.47504e+06	2.54075e+06	2.44115e+06	2.35644e+06	2.35842e+06	5.2198e+06	4.67634e+06	4.52834e+06	5.20874e+06	5.10601e+06	4.51452e+06	3.62821e+06	3.57549e+06	3.57449e+06
M566T32_pos	565.562	31.931									508140	1.10342e+06	843978	436498	842794	832796	540124	424157	838518	696177	742424	1.1247e+06	768609	794638	782264
M524T30_3_pos	524.487	29.7675									123143	902147	623680	1.03839e+06	876367	536490	312435	148956	304120	166655	80673.9	134078	491421	501963	491053
M235T322_pos	234.917	321.834									3.38691e+06	3.68272e+06	3.65057e+06	3.42086e+06	3.26848e+06	3.41731e+06	6.41166e+06	5.94865e+06	5.85215e+06	6.04764e+06	6.1172e+06	5.61785e+06	4.69071e+06	4.63854e+06	4.63692e+06
M282T85_pos	282.279	85.046									1.11893e+06	5.06666e+06	5.79096e+06	2.44771e+06	8.1089e+06	3.29343e+06	3.06198e+06	1.34246e+06	1.59416e+06	4.60213e+06	5.09424e+06	6.25607e+06	3.66348e+06	3.23665e+06	3.98593e+06
M333T322_pos	332.893	321.834									2.80829e+06	3.10058e+06	3.11262e+06	2.97964e+06	2.88226e+06	2.90359e+06	5.74155e+06	5.37521e+06	4.98884e+06	5.55872e+06	5.49488e+06	5.00581e+06	4.17089e+06	4.121e+06	4.11972e+06
M602T143_pos	601.517	142.988									1.24326e+06	2.23038e+06	1.50445e+06	1.56552e+06	1.70544e+06	1.43588e+06	886603	942988	1.8886e+06	822319	867413	1.0453e+06	1.39866e+06	1.37917e+06	1.3793e+06
M761T353_pos	761.014	352.759									2.81674e+06	4.18184e+06	2.97554e+06	2.924e+06	2.72252e+06	3.58627e+06	3.73606e+06	5.07581e+06	3.60925e+06	4.68269e+06	4.46785e+06	4.31013e+06	3.63003e+06	3.59027e+06	3.57775e+06
M731T36_5_pos	731.457	36.46									41508.7	1.27248e+06	19857.6	3417.57	17342.8	23378.7	33479.6	31764.9	1.14738e+06	29375	21210.3	14950.5	19188	20687.4	19221.1
M277T303_pos	277.061	303.202									565408	611477	524361	542562	535015	654335	1.65382e+06	417697	1.02362e+06	1.35576e+06	1.21798e+06	1.81354e+06	788531	777979	788642
M312T32_pos	312.324	31.909									432528	870402	572261	368713	566910	661683	421986	372936	656222	542689	601273	665736	595960	589030	588761
M843T353_pos	843.017	352.759									2.64317e+06	3.90194e+06	2.71147e+06	2.68525e+06	2.52266e+06	3.35374e+06	3.44372e+06	4.83442e+06	3.29482e+06	4.36954e+06	4.13541e+06	4.0753e+06	3.39748e+06	3.3247e+06	3.32245e+06
M708T29_pos	708.442	29.116									961440	795552	1.1049e+06	1.02071e+06	1.13382e+06	1.0811e+06	1.05805e+06	1.00906e+06	1.03737e+06	1.04092e+06	985022	1.03702e+06	971825	1.01182e+06	1.01104e+06
M228T33_pos	228.195	32.5485									539505	631399	581296	600693	443763	500555	616336	624020	647439	524187	487063	429913	585770	571683	585792
M274T39_pos	274.273	39.083									3.153e+06	1.36071e+06	2.22032e+06	2.27336e+06	2.97456e+06	3.44848e+06	3.00537e+06	3.14596e+06	2.43938e+06	2.84859e+06	2.86775e+06	3.15244e+06	2.7939e+06	2.81777e+06	2.81777e+06
M149T29_pos	149.008	29.136									598171	537727	604225	636329	513096	489772	934851	662945	610387	795354	663866	605385	583189	583193	594605
M648T31_pos	647.643	31.274									246384	439139	341961	291707	384921	283218	251879	232508	334270	330161	321208	555738	331761	339393	339567
M719T37_pos	718.571	37.151									2.0753e+06	2.80507e+06	2.94182e+06	2.93864e+06	2.88944e+06	2.85746e+06	2.79011e+06	2.48619e+06	3.14949e+06	2.33701e+06	2.22613e+06	2.47121e+06	2.59904e+06	2.61528e+06	2.56409e+06
M137T180_pos	137.046	179.752									2.26201e+06	1.87765e+06	2.10703e+06	2.02835e+06	2.38237e+06	2.17663e+06	3.88436e+06	4.07964e+06	3.76827e+06	3.59471e+06	3.57182e+06	4.16752e+06	3.10375e+06	3.06141e+06	3.06118e+06
M283T27_pos	283.254	26.534									2598.42	1032.15	2165.32	8453.27	156696	2672.3	26898.5	33242.2	2228.68	33672.5	9975.67	20648.4	5268.61	5269.14	6464.07
M720T142_pos	719.545	141.834									423603	645912	879048	733730	641423	538981	215668	559473	1.02704e+06	183988	253520	749473	700826	769635	696835
M330T395_pos	330.072	395.212									278505	180671	455936	256736	423284	328273	1.81563e+06	1.21484e+06	1.58606e+06	1.20437e+06	755348	1.13217e+06	502859	502851	514180
M745T36_1_pos	744.578	36.483									1.89678e+06	2.15318e+06	2.38006e+06	2.1551e+06	2.16421e+06	2.07004e+06	2.41232e+06	2.23814e+06	2.94439e+06	2.00864e+06	2.13107e+06	2.15741e+06	2.27214e+06	2.27397e+06	2.22603e+06
M529T322_1_pos	528.846	321.834									2.05644e+06	2.2205e+06	2.28192e+06	2.12877e+06	2.10808e+06	2.11303e+06	4.48799e+06	4.22194e+06	3.86378e+06	4.38694e+06	4.34504e+06	3.8929e+06	3.15453e+06	3.14303e+06	3.11432e+06
M676T38_pos	675.541	37.829									826615	1.27818e+06	1.18702e+06	1.2014e+06	1.14304e+06	1.15976e+06	1.2303e+06	1.20763e+06	1.04253e+06	1.20893e+06	1.16482e+06	1.14529e+06	1.15904e+06	1.17161e+06	1.15907e+06
M761T195_pos	760.51	194.527									1.37997e+06	2.16633e+06	2.58731e+06	2.70826e+06	2.72394e+06	2.56473e+06	1.67386e+06	1.3878e+06	2.22767e+06	1.34094e+06	1.1661e+06	1.4938e+06	1.95359e+06	1.97175e+06	1.97187e+06
M794T382_pos	794.295	382.163									2.10669e+06	1.81077e+06	2.04736e+06	1.96171e+06	2.04738e+06	2.03978e+06	87863.2	75692.5	69114.7	88973.1	84169.7	73519.5	1.00644e+06	1.00638e+06	999883
M317T182_pos	317.189	181.678									1.59255e+06	862512	759477	658844	852864	812572	1.52479e+06	1.10387e+06	774763	838240	1.14526e+06	1.0695e+06	1.0152e+06	1.01218e+06	1.0152e+06
M948T500_6_pos	948.213	500.291									1.08853e+06	1.13206e+06	1.11846e+06	1.16491e+06	1.1121e+06	1.15996e+06	1.41234e+06	1.29429e+06	1.43786e+06	1.34817e+06	1.40241e+06	1.31049e+06	1.29875e+06	1.29008e+06	1.29004e+06
M748T139_pos	747.572	138.579									1.93745e+06	1.7408e+06	1.62658e+06	1.83667e+06	1.52641e+06	1.68063e+06	1.78077e+06	1.60768e+06	3.38959e+06	1.88063e+06	1.78183e+06	1.59455e+06	1.83507e+06	1.8362e+06	1.76155e+06
M187T352_pos	186.995	351.6									4.33636e+06	5.24283e+06	4.3367e+06	4.35834e+06	4.19475e+06	4.83945e+06	4.67043e+06	5.30613e+06	4.40183e+06	5.30879e+06	4.88486e+06	4.98131e+06	4.65405e+06	4.72457e+06	4.65412e+06
M398T166_pos	398.326	165.703									1.61102e+06	1.39548e+06	1.76305e+06	1.73478e+06	1.46109e+06	1.96554e+06	333891	280279	242384	378387	270127	217226	979745	979766	973153
M773T37_pos	772.583	36.604									1.87029e+06	2.00855e+06	1.99245e+06	2.16364e+06	1.99201e+06	1.955e+06	2.02984e+06	2.0354e+06	2.46215e+06	1.93043e+06	2.04373e+06	2.08269e+06	2.05297e+06	2.05006e+06	2.00473e+06
M680T29_pos	680.413	29.1175									573865	386262	546857	357348	411283	358303	524171	415963	420487	567132	505137	502675	468628	492642	468563
M538T32_pos	537.533	31.947									440442	753404	658426	437523	567824	585206	387886	360386	629441	426641	549757	650911	632581	656604	632132
M551T29_1_pos	551.274	29.089									189641	454898	264243	378567	646171	523678	266889	422708	405155	270531	221005	253489	344367	328386	345143
M279T29_pos	279.131	29.136									519881	491042	534176	552463	480956	493523	897988	556389	495241	744001	600296	503916	467496	492554	491785
M755T138_pos	754.535	137.954									2.38863e+06	2.36515e+06	2.12385e+06	2.1186e+06	2.1132e+06	2.14603e+06	2.76217e+06	2.62592e+06	2.16047e+06	2.68515e+06	2.80671e+06	2.54581e+06	2.33327e+06	2.34589e+06	2.33329e+06
M524T32_2_pos	524.449	31.911									183333	869679	30245.4	36213.7	44820.7	27790.7	50958.8	50772.4	43451.2	209037	46722.7	37142.1	46767.3	45635.4	45680.3
M690T173_pos	689.557	173.379									728499	1.24513e+06	1.53071e+06	1.59297e+06	1.46768e+06	1.44641e+06	1.29876e+06	976400	1.22917e+06	968986	950778	945884	1.17293e+06	1.1834e+06	1.17375e+06
M303T189_pos	303.173	189.398									1.23547e+06	705461	605672	466934	656283	581478	1.38635e+06	1.02783e+06	649124	658842	1.06659e+06	963400	839788	839795	834747
M948T500_9_pos	948.463	500.291									1.05242e+06	1.07185e+06	1.06558e+06	1.14668e+06	1.07772e+06	1.13602e+06	1.30723e+06	1.23942e+06	1.35974e+06	1.28983e+06	1.29917e+06	1.20514e+06	1.23645e+06	1.2365e+06	1.23169e+06
M312T33_pos	312.253	33.2055									30241.2	31421.8	33738.7	72497	59895.5	30939	57284.7	28615.1	49823.6	53496.1	70174.1	35705.4	83817.6	113812	84600
M530T32_pos	530.346	31.9325									311360	110780	239683	969025	182700	262555	391325	350521	165462	180104	692083	359370	318004	325732	326136
M269T376_1_pos	268.998	375.945									1.50703e+06	1.96867e+06	1.19691e+06	1.68799e+06	1.21851e+06	1.69233e+06	1.59793e+06	1.78512e+06	1.81171e+06	1.54584e+06	1.53041e+06	1.57593e+06	1.74938e+06	1.85314e+06	1.75098e+06
M550T465_pos	550.204	465.467									1.03075e+06	1.00178e+06	988946	1.04766e+06	926500	984713	2.14507e+06	2.3292e+06	1.93386e+06	2.47641e+06	2.69535e+06	1.91174e+06	1.58477e+06	1.57532e+06	1.57354e+06
M290T87_pos	290.269	87.262									4.77867e+06	2.54955e+06	2.6966e+06	2.00217e+06	2.5868e+06	2.71316e+06	4.07157e+06	3.91131e+06	2.072e+06	3.25868e+06	3.17322e+06	3.2584e+06	3.12819e+06	3.12803e+06	3.08577e+06
M438T185_pos	438.296	185.473									1.41836e+06	1.3977e+06	1.61078e+06	1.56079e+06	1.61555e+06	1.43276e+06	1.47511e+06	1.21158e+06	1.35657e+06	1.03412e+06	1.31495e+06	1.24904e+06	1.57606e+06	1.46502e+06	1.4642e+06
M417T191_pos	417.277	190.582									2.61187e+06	3.49583e+06	2.83212e+06	2.79401e+06	2.99792e+06	3.10739e+06	3.14959e+06	3.86276e+06	3.18332e+06	4.34224e+06	4.03317e+06	3.99535e+06	3.37193e+06	3.35687e+06	3.33067e+06
M355T32_pos	355.339	31.958									505861	523447	553792	512812	431385	477838	488475	603235	492596	514584	408641	360000	501429	506061	501376
M494T37_pos	494.327	37.11									1.27977e+06	893925	1.19766e+06	1.11783e+06	1.09369e+06	1.05216e+06	1.79155e+06	1.84994e+06	1.31153e+06	1.91252e+06	1.87614e+06	1.59818e+06	1.38787e+06	1.38786e+06	1.38238e+06
M475T26_pos	475.251	25.812									772614	714822	788695	766014	758928	783241	727552	753761	437863	626945	729397	738405	724040	711803	728234
M704T120_pos	703.573	120.325									1.93154e+06	5.205e+06	9.12685e+06	9.15641e+06	7.90912e+06	7.27284e+06	5.07394e+06	4.81872e+06	7.65274e+06	4.67131e+06	2.74181e+06	3.48707e+06	3.81668e+06	3.8856e+06	4.24583e+06
M258T401_pos	258.153	401.411									1568.97	1.76523e+06	2.19244e+06	1282.6	1528.14	2877.31	7723.06	9412.75	9276.22	9192.31	8984.9	7560.99	3617.79	3685.87	3612.62
M340T31_pos	340.32	31.2425									126780	95253.2	96103.5	128460	241919	91440.1	166824	237647	92272.9	144400	103871	206666	172889	140594	159264
M226T32_pos	226.18	31.909									346123	438048	393224	380592	267474	313972	446844	442306	445022	385763	305791	274668	402079	402170	397087
M393T32_pos	393.285	31.906									354657	353943	376796	409920	239152	247748	337837	296787	375802	393615	280367	242675	515771	532751	515721
M705T36_1_pos	704.521	35.833									1.12273e+06	1.0754e+06	1.09574e+06	1.09899e+06	1.1064e+06	947799	757683	719703	629373	714900	827038	768407	907232	907020	895735
M653T29_1_pos	653.376	29.1255									359309	500838	467861	426441	470557	566470	360696	506453	504326	680424	609345	509545	432312	451064	450480
M629T327_pos	628.744	326.785									12888	16829.9	13137.9	1.22994e+06	14253.7	15700.7	2.70798e+06	15475.4	12359.7	13057.1	10773.4	8101.11	12911.1	10000.8	13116.3
M496T162_pos	496.338	161.821									1.21396e+06	948728	1.43617e+06	918460	1.60336e+06	1.41879e+06	1.60594e+06	1.49177e+06	1.49225e+06	1.53403e+06	1.54285e+06	1.34779e+06	1.37483e+06	1.37447e+06	1.3381e+06
M322T473_pos	322.076	472.52									485602	544859	534630	504213	505506	507533	883533	820213	808816	793928	829615	765006	665696	665712	671408
M809T36_pos	808.581	35.837									809487	943342	856710	815228	813333	850212	864457	760165	838223	739253	798526	792078	747422	771045	747266
M284T28_pos	284.266	28.451									2832.57	3123.78	4178.18	10574.7	111193	5330.71	23309.5	33341.2	32449	22102.1	9303.26	16772.8	5514.26	5529.2	6647.77
M368T33_pos	368.315	32.527									441974	534780	545133	481761	480145	410997	570653	658031	443329	499438	328665	341859	475451	475493	480434
M368T31_pos	368.35	31.243									141167	131954	153037	160064	106498	141852	157186	662950	164526	137311	133156	137658	137601	142302	142350
M707T170_pos	706.587	169.538									427061	1.08702e+06	1.73517e+06	1.84518e+06	1.67379e+06	1.70576e+06	1.87226e+06	1.26283e+06	2.40447e+06	1.59397e+06	894262	1.10226e+06	1.34742e+06	1.39559e+06	1.34758e+06
M787T193_pos	786.525	193.378									900876	1.46128e+06	1.7582e+06	1.89871e+06	1.87981e+06	1.70043e+06	961388	802863	1.38171e+06	768967	656766	842232	1.22574e+06	1.24068e+06	1.24074e+06
M137T192_pos	137.045	191.702									1.64123e+06	847906	1.25809e+06	794837	1.03529e+06	993292	2.89058e+06	2.63939e+06	1.20297e+06	2.47092e+06	2.35829e+06	2.20523e+06	1.93625e+06	1.90323e+06	1.96647e+06
M278T33_pos	278.247	33.202									311908	538392	348245	253873	474000	364307	285753	270234	343413	339611	410229	551355	373063	373096	381267
M663T142_pos	662.51	142.05									1.0857e+06	957069	1.05887e+06	1.03892e+06	1.03324e+06	1.04511e+06	1.07742e+06	1.00575e+06	1.02387e+06	1.01035e+06	1.06764e+06	1.01817e+06	1.03884e+06	1.03889e+06	1.03086e+06
M948T500_2_pos	947.962	500.225									604369	667776	622593	689004	626480	682335	853039	776696	895706	808145	842598	792605	779109	774208	773954
M335T30_3_pos	335.259	30.422									53809.8	516507	658967	833333	52669.6	69367.8	1.60149e+06	79570.1	177547	112622	80665.4	36724.9	360439	363295	179624
M539T32_pos	538.528	31.966									302688	684661	697251	502126	482545	579009	311760	240913	558710	294229	308129	428555	524845	544447	524077
M785T84_pos	784.583	84.031									8.51479e+06	2.45842e+06	6.19085e+06	1.42651e+07	4.91109e+06	1.12242e+07	1.21803e+07	3.4456e+06	6.13333e+06	7.48856e+06	1.03408e+07	2.83101e+06	8.03633e+06	7.43804e+06	8.01571e+06
M275T207_pos	275.143	207.169									1.21059e+06	1.17049e+06	924820	776499	1.08375e+06	1.0611e+06	1.6645e+06	1.81926e+06	1.0148e+06	1.2178e+06	1.59834e+06	1.24357e+06	1.20565e+06	1.22661e+06	1.22681e+06
M691T140_pos	690.54	139.872									1.31215e+06	1.26513e+06	1.31656e+06	1.3932e+06	1.37706e+06	1.23791e+06	1.16752e+06	1.14846e+06	1.18644e+06	1.11853e+06	1.16485e+06	1.11533e+06	1.19538e+06	1.1953e+06	1.17379e+06
M637T29_1_pos	637.241	29.138									57537.5	62733.8	80042.8	226674	144396	87307.3	338487	383577	270109	490268	363050	591002	222076	222485	230292
M771T137_pos	770.568	136.833									762250	968138	718584	816062	512620	989983	586974	987302	868410	801826	717487	590739	738775	732683	753783
M244T32_pos	244.19	31.909									246781	349328	286945	294315	195432	237227	335839	365397	341177	288020	207851	222490	321129	321140	315649
M681T29_pos	681.409	29.116									517387	476828	536697	464728	485184	495335	473972	475172	488588	673259	572522	560870	474653	503802	476215
M949T500_3_pos	948.713	500.291									798137	809638	809907	842807	824726	863200	960936	904080	1.0017e+06	982301	971447	909348	921158	921183	913406
M294T33_pos	294.242	33.209									308580	392628	306638	357740	296012	293957	283451	309584	295457	282752	319540	312052	304377	310234	310267
M607T195_pos	606.55	195.151									283994	1.51399e+06	1.47341e+06	1.43387e+06	1.35367e+06	1.21958e+06	350979	277031	1.71672e+06	144572	210478	509134	877681	878723	878723
M355T29_pos	355.249	29.136									16246	273712	14023.7	10866	11488.7	303256	8265.81	16190.3	8680.21	19284.4	12225.4	16566.3	9138.91	9045.16	11773.7
M304T117_pos	304.3	116.78									2.06871e+06	125267	2.32492e+06	2.34066e+06	2.16818e+06	2.31111e+06	2.32087e+06	2.06202e+06	1.99227e+06	2.27683e+06	2.09197e+06	1.94638e+06	2.05148e+06	2.06236e+06	2.05146e+06
M184T540_pos	184.073	540.425									103157	44079.7	102910	966164	1.23981e+06	999877	65936.4	88883.2	90625.3	125661	125199	173192	356509	452056	633751
M573T196_pos	573.486	196.447									758627	1.14768e+06	1.11254e+06	1.11461e+06	1.04121e+06	1.23781e+06	822664	710469	905001	705181	614981	706857	988401	1.00474e+06	1.00468e+06
M421T32_pos	421.316	31.896									320710	211290	384464	419453	225055	315357	388203	354060	320961	401104	283929	189337	451918	459600	459654
M605T143_pos	604.536	142.973									354252	860451	602405	700052	672743	549572	250534	241660	957553	193421	259171	591815	534675	529287	531332
M304T39_pos	304.299	39.083									768452	269765	755473	677144	774183	780965	690691	787743	569786	763358	743898	630915	661870	661878	674311
M505T198_pos	505.338	198.403									217744	390268	339933	310798	388025	337917	988532	1.02063e+06	831624	812895	841676	771960	590151	618096	618216
M790T133_pos	789.61	132.961									1.17397e+06	1.45761e+06	1.59507e+06	1.71549e+06	1.59505e+06	1.60366e+06	1.31041e+06	1.12807e+06	2.05133e+06	1.13887e+06	1.20733e+06	1.3496e+06	1.44608e+06	1.45095e+06	1.44608e+06
M319T33_pos	319.299	32.561									401734	400131	424743	430628	331584	366116	396486	430722	358987	416662	365465	314616	379199	381692	379166
M603T143_pos	602.52	142.7									533102	922991	649878	674893	729147	629757	366469	373645	806095	463008	351280	574741	580013	574430	574433
M537T30_2_pos	537.48	29.801									28841.5	27078.2	108861	181824	116500	21083.6	124317	61501.3	27661.6	45546.1	43234.2	38887.5	28187.5	33677.6	40398.6
M833T129_pos	832.581	129.206									832028	723853	814661	790002	795811	817389	1.31177e+06	1.18764e+06	1.14199e+06	1.15435e+06	1.21835e+06	1.1659e+06	994587	1.01477e+06	994525
M184T173_pos	184.073	172.752									529162	456603	645423	873723	649006	700974	558395	495448	806470	591863	384643	392064	539959	591552	550664
M289T197_pos	289.157	197.097									615016	277747	220101	165159	279898	231492	819924	568373	302053	316810	545063	540453	398961	399050	402315
M337T48_pos	337.273	47.933									594243	294260	526498	513677	467722	511252	383736	399700	312250	412403	364125	333143	488811	482038	478553
M731T28_pos	731.343	28.473									174358	329117	231939	311493	367986	409230	205395	242580	159406	236267	284075	259769	252511	249047	249102
M811T36_2_pos	810.596	36.46									773849	841983	867061	862069	854720	839808	797589	675922	833154	625865	682111	684836	744442	760558	744470
M704T195_pos	703.572	194.656									561617	1.81587e+06	2.40602e+06	2.28182e+06	2.45876e+06	1.86978e+06	1.27102e+06	1.13346e+06	1.64265e+06	1.01621e+06	765991	896997	1.11324e+06	399165	1.11443e+06
M636T36_4_pos	636.402	36.455									310945	179641	293266	204509	224115	267493	242646	259720	250614	364663	332217	212031	290795	277404	277451
M337T32_1_pos	337.2	31.9105									152653	80167.7	89270.5	331815	164605	96186.8	135773	93478.7	64689.4	73637	280465	189357	157102	156858	148687
M755T36_1_pos	754.535	35.811									501160	632127	482981	460221	486928	502280	560817	538937	489720	532556	526356	476588	473545	473329	458272
M522T30_2_pos	522.472	29.7675									128193	358664	248544	420473	344663	238388	179898	111610	133418	117915	78971	103518	217423	217392	202537
M670T29_1_pos	670.401	29.1295									228421	249685	331442	233132	238438	247371	228845	229036	260610	482079	347561	344862	244098	245303	259155
M767T130_pos	766.571	129.779									1.17985e+06	1.09132e+06	1.30459e+06	1.34933e+06	1.30257e+06	1.34386e+06	896183	820697	965363	825606	850638	805927	1.06914e+06	1.06892e+06	1.05922e+06
M569T30_1_pos	568.509	29.788									191530	192460	222131	310035	263349	196618	303113	283386	19767.2	257994	176229	178982	149744	172846	171119
M531T352_pos	530.979	351.573									1.29297e+06	1.61722e+06	1.35809e+06	1.28832e+06	1.31372e+06	1.48224e+06	2.46063e+06	2.59104e+06	2.04369e+06	2.54517e+06	2.43165e+06	2.27681e+06	1.83885e+06	1.83885e+06	1.84343e+06
M704T84_pos	703.573	84.354									840444	2.43715e+06	3.01561e+06	5.44469e+06	3.99673e+06	3.2791e+06	4.07551e+06	2.04737e+06	4.47288e+06	2.24724e+06	1.28632e+06	1.77254e+06	3.52638e+06	3.97182e+06	3.96553e+06
M381T397_pos	381.078	397.159									752784	816004	775938	784759	728587	784908	2.14453e+06	1.92689e+06	1.91181e+06	2.16481e+06	2.07519e+06	2.02896e+06	1.30784e+06	1.31137e+06	1.31999e+06
M704T57_pos	703.573	56.6765									635449	656289	2.6682e+06	2.28767e+06	710454	2.50118e+06	723071	1.46811e+06	2.47072e+06	1.29378e+06	322822	1.28068e+06	2.15409e+06	2.37764e+06	2.14922e+06
M331T49_pos	331.266	49.0925									19024.4	14260.2	12650.5	9662.19	13788.4	505013	13216.2	12555	6575.83	15172.8	22964.8	20539	12289.3	12770	12755.9
M331T161_pos	331.204	161.176									1.78902e+06	1.10763e+06	1.38851e+06	1.15525e+06	1.44181e+06	1.30552e+06	1.68789e+06	2.24391e+06	1.36589e+06	1.91516e+06	1.73424e+06	1.63338e+06	1.6722e+06	1.67228e+06	1.6194e+06
M781T36_1_pos	780.55	35.833									494382	645956	487864	447048	500397	500046	576156	499531	479455	497497	563698	515423	490990	490839	470288
M715T144_pos	714.504	144.294									780540	712730	880138	837812	834146	805668	770479	750193	802084	754036	721977	727084	745824	750016	745795
M377T33_pos	377.322	32.559									26524	4914.38	4326.18	7024.08	4247.26	5476.57	5091.13	5414.48	13630.4	7849.14	11836.4	4913.58	30064.1	16874.8	14971.2
M435T33_pos	435.393	33.202									190943	238099	208817	280356	199158	196202	170933	183919	175414	178769	227357	169664	206962	206798	210540
M499T303_pos	499.182	302.706									306701	541718	331659	326455	332621	476070	182187	41.7619	691340	12977.4	9563.38	302013	613325	613325	613553
M280T29_2_pos	280.235	29.144									36058.5	21490	34187.4	41090.7	138961	30870	56413.2	67217.6	36714.6	58681.2	38781.7	52938.5	32150.7	32716.2	33914.2
M311T47_pos	311.313	46.843									120783	314869	144750	80777.3	271514	672325	115897	95176.9	153541	166262	1.00512e+06	959166	673903	357889	678076
M257T274_pos	257.147	273.772									912504	758164	723012	924374	737045	826774	1.17923e+06	1.12876e+06	858363	1.3805e+06	1.04895e+06	1.00919e+06	951485	951615	922260
M785T352_1_pos	784.975	352.135									1.88704e+06	2.36171e+06	1.95191e+06	1.90508e+06	1.8719e+06	2.23376e+06	2.0986e+06	2.33723e+06	1.98532e+06	2.33675e+06	2.22317e+06	2.26779e+06	2.11452e+06	2.11452e+06	2.10836e+06
M377T30_2_pos	377.304	29.8005									8562.86	6725.03	7649.23	2530.68	13592.5	5718.88	5439.8	10435	18607	13736.7	9121.27	15943.5	15941.2	23802.2	15270.1
M552T31_pos	551.51	31.239									166409	156139	248110	278872	138238	150045	138543	89824.1	138187	128829	122176	75617.3	158183	166588	157699
M491T33_pos	491.455	32.584									245101	327917	332395	329010	281821	292408	219604	236366	287713	247696	246228	205737	271106	261224	261174
M777T148_pos	776.578	148.232									772099	615165	805415	812578	766749	858635	1.03636e+06	948719	1.02512e+06	932429	990115	923383	912357	900415	900292
M285T32_pos	285.297	31.931									370945	556689	429435	342944	388592	461350	364525	369286	464393	417104	400727	431007	421227	421208	415704
M296T389_pos	296.065	388.688									2.81124e+06	2.62233e+06	3.09804e+06	3.02459e+06	2.88852e+06	2.78032e+06	2.33348e+06	2.0429e+06	1.96291e+06	2.14426e+06	2.20231e+06	2.13387e+06	2.13245e+06	2.47306e+06	2.47489e+06
M261T29_1_pos	261.122	29.144									208636	223640	255121	238590	180655	203623	375027	251220	248757	306031	259369	239805	236493	241870	241892
M380T32_pos	380.35	31.909									122540	125010	287243	94966.6	94071.7	119756	119043	84321.6	138209	71959.7	103139	83124.2	90632.6	94434.2	94303.8
M867T352_1_pos	866.978	352.138									1.64606e+06	2.08357e+06	1.69031e+06	1.66147e+06	1.62471e+06	1.96014e+06	1.86932e+06	2.115e+06	1.72947e+06	2.1037e+06	1.92667e+06	1.99508e+06	1.86843e+06	1.86843e+06	1.86438e+06
M771T37_pos	770.598	37.151									393154	438154	466001	477498	377394	364062	482650	436239	470912	396162	489250	418009	389967	424163	390199
M703T352_1_pos	702.972	351.573									1.97474e+06	2.37179e+06	1.99932e+06	2.00171e+06	1.9575e+06	2.24736e+06	2.14703e+06	2.31655e+06	2.00562e+06	2.32582e+06	2.21898e+06	2.22826e+06	2.1401e+06	2.14926e+06	2.13997e+06
M737T140_pos	736.573	140.458									467269	1.08561e+06	1.15744e+06	1.18446e+06	1.17358e+06	1.12105e+06	639246	545815	829425	556021	455676	559960	847370	847434	834386
M436T29_pos	436.299	29.14									187419	172797	298658	247956	226526	184547	393483	242270	186209	268466	252396	208086	211083	219159	219231
M676T146_pos	675.541	146.172									1.32889e+06	1.84832e+06	3.43771e+06	3.94069e+06	2.98808e+06	3.19656e+06	2.86346e+06	1.99217e+06	3.30961e+06	1.76133e+06	1.86116e+06	2.01154e+06	2.46891e+06	2.46905e+06	2.43614e+06
M464T183_pos	464.312	182.96									758021	722091	860538	866019	903332	787188	670827	604248	661496	531253	669411	629151	720451	726858	720580
M538T30_3_pos	538.469	29.806									159484	361448	138240	186871	342079	166385	185216	132875	305003	222608	141189	159664	159570	188892	185949
M717T134_pos	716.555	133.583									1.46702e+06	1.51596e+06	1.67098e+06	1.73957e+06	1.53459e+06	1.55686e+06	1.26377e+06	1.26787e+06	1.28091e+06	1.38292e+06	1.185e+06	1.25286e+06	1.42545e+06	1.45035e+06	1.42519e+06
M351T353_pos	351	352.759									1.72676e+06	2.26898e+06	1.86223e+06	1.77464e+06	1.68971e+06	2.02279e+06	2.0984e+06	2.42818e+06	2.05537e+06	2.45158e+06	2.3262e+06	2.21041e+06	2.03729e+06	2.0373e+06	2.0169e+06
M530T356_pos	530.016	355.914									595977	719617	644472	585965	592685	664843	923019	991239	770534	1.02385e+06	873482	880323	743962	751906	751909
M949T352_1_pos	948.98	352.139									1.35303e+06	1.81568e+06	1.44411e+06	1.38089e+06	1.35478e+06	1.63462e+06	1.70265e+06	1.84777e+06	1.47829e+06	1.87338e+06	1.71771e+06	1.75063e+06	1.6318e+06	1.61727e+06	1.61714e+06
M350T33_pos	350.304	32.559									335221	338652	353105	381977	287628	326949	333334	369447	334205	318662	269503	266055	320006	320019	326107
M394T31_pos	394.366	31.293									167341	154506	204486	174519	96492	178095	210929	168120	238686	163900	200815	155167	198775	196770	196773
M580T31_pos	579.539	31.2525									138011	167804	180958	172830	239378	154268	126639	241436	108100	189451	96892.5	50098.6	149761	149546	143996
M580T32_pos	579.51	31.93									85703.1	221255	289119	105542	98711.5	66853.8	50551.7	57112.2	116890	58903.8	182199	68292.4	144486	170630	170579
M637T36_1_pos	636.501	35.924									343860	321508	423395	352615	247207	289078	278660	322585	223031	351787	327709	265816	325618	325636	323391
M726T171_pos	725.554	171.466									414957	714103	918176	817359	885738	805901	1.30337e+06	1.01175e+06	957028	891970	845920	898057	928138	940416	927839
M408T30_pos	408.347	29.816									6044.32	32227.2	32556.1	6928.51	3551.83	7995.66	7871.54	56408.1	44957.5	4345.39	4093.87	4752.07	10263	11829.9	18988.8
M348T454_pos	348.069	454.324									508288	659926	606346	560813	615796	516721	1.77465e+06	807917	2.25012e+06	679072	2.1804e+06	2.22848e+06	725031	725127	730487
M785T162_pos	784.582	161.814									1.68839e+06	1.26102e+06	1.70283e+06	1.75218e+06	1.72201e+06	1.70884e+06	1.61968e+06	1.47819e+06	1.88016e+06	1.45436e+06	1.53907e+06	1.51129e+06	1.60643e+06	1.60653e+06	1.5806e+06
M393T30_2_pos	393.334	29.762									58632.1	70747.4	61363.2	51605.6	97418.1	70414.5	68225.9	57646.1	100464	76371.5	71432.5	64304.9	315956	157157	313308
M718T171_pos	717.586	170.856									264528	634358	876889	859197	869607	831340	554521	477094	800633	513965	269384	381158	628117	599674	628103
M741T142_pos	740.52	142.42									721163	849227	874620	862601	853736	840957	688177	662385	869172	679841	632680	716484	746950	752094	746922
M734T196_pos	734.494	195.807									433649	732613	865118	919938	887332	894049	450638	370221	625107	351438	293149	397551	593307	603759	593415
M743T132_pos	742.571	132.33									1.11666e+06	1.21917e+06	1.26258e+06	1.33273e+06	1.13816e+06	1.23462e+06	1.48171e+06	1.44023e+06	1.49774e+06	1.43223e+06	1.3044e+06	1.43741e+06	1.3123e+06	1.33093e+06	1.33102e+06
M562T30_2_pos	562.464	29.7665									17299.9	31602.2	11312.6	20558.3	144120	10996.6	84350.9	31322.5	13998.9	35679.7	15227.3	17535.6	12248.4	13193.5	14327.9
M362T62_pos	362.326	61.815									719484	652639	1.03755e+06	735392	1.03835e+06	1.49401e+06	708003	852085	861572	1.00595e+06	953349	888052	896467	899137	896471
M767T140_pos	766.535	140.466									661741	866226	732012	808385	752551	756881	482898	444310	715329	444991	453646	491923	602239	607930	607985
M636T144_pos	636.494	144.288									484887	485680	561967	564907	554822	560934	456956	435351	462373	425901	443729	433983	492289	489925	489905
M521T185_1_pos	520.507	184.85									154167	560740	604021	523591	663238	490468	433520	404303	743338	443611	155110	347237	427801	427951	406150
M618T33_pos	617.596	32.552									269700	387680	315732	274601	281864	324426	259967	250132	279086	275746	289364	375950	313941	323339	323586
M575T29_2_pos	575.445	29.119									152810	273965	248035	421171	354050	280298	180110	138723	247439	110909	119463	154644	184699	185435	205719
M576T178_pos	575.501	177.787									471657	642315	874704	870922	890031	539726	358728	315709	481032	266910	293997	327253	405996	418615	418411
M621T352_1_pos	620.969	351.534									1.94689e+06	2.27752e+06	1.99113e+06	1.94697e+06	1.91302e+06	2.22675e+06	2.05579e+06	2.24315e+06	1.96597e+06	2.24095e+06	2.17626e+06	2.17114e+06	2.10148e+06	2.10218e+06	2.09531e+06
M698T29_pos	698.429	29.119									238048	224681	311308	238296	215045	242836	231078	231183	251709	420758	325770	314726	233099	243293	243263
M466T180_pos	466.328	179.761									825338	840738	1.00951e+06	1.11594e+06	1.13996e+06	1.06342e+06	1.06938e+06	1.04957e+06	1.03284e+06	980848	1.06492e+06	1.00302e+06	994515	999727	999704
M473T168_pos	473.339	168.248									1.8368e+06	1.77998e+06	1.50411e+06	1.44461e+06	1.54155e+06	1.61558e+06	2.32335e+06	3.21849e+06	1.83341e+06	3.21965e+06	2.76971e+06	2.78081e+06	2.02814e+06	2.05111e+06	2.02799e+06
M429T29_2_pos	429.33	29.1335									154755	159998	175940	229903	273812	177323	224712	203376	171624	172387	140063	139297	132923	170132	168169
[truncated: 31,018 more rows]
